# Supplementary material for: PDGFRβ Is a Novel Marker of Stromal Activation in Oral Squamous Cell Carcinomas
Source: PLoS One. 2016 Apr 29;11(4):e0154645. doi: 10.1371/journal.pone.0154645 (PMC4851360; doi:10.1371/journal.pone.0154645)
Supplement: S1 Table — Fibroblast to cancer expression for each gene was calculated by averaging RF and AE, and CAL27 and HSC-3 values, respectively, normalizing the former value to 1. Genes are sorted in decreasing order of Fibroblast to cancer expression, with GAPDH used as an internal control. NA: Undetected. (XLSX) [file pone.0154645.s005.xlsx]

## Sheet: qPCR_results
Target Name	Cell type	RQ	Cт Mean	Average Fibroblast to Cancer cell expression
SPARC	RF	1	20.9	1
	AE	1.48813	20.38
	Cal27	0.041948	24.32	0.0929
	SCC2	0.189148	22.02
COL5A1	RF	1	22.8	1
	AE	1.05412	22.78
	Cal27	0.107247	24.86	0.0705
	SCC2	0.037668	26.24
ADAM12	RF	1	25.69	1
	AE	0.780517	25.78
	Cal27	0.062844	28.03	0.0653
	SCC2	0.05351	27.81
OLFML3	RF	1	25.88	1
	AE	1.5064	24.9
	Cal27	0.0002	36.13	0.0245
	SCC2	0.0611	27.78
TIMP2	RF	1	21.77	1
	AE	1.30397	21.11
	Cal27	0.005633	27.59	0.0159
	SCC2	0.031063	24.67
OLFML2B	RF	1	27.94	1
	AE	3.2731	25.84
	Cal27	0.0107	32.69	0.0044
	SCC2	0.0082	32.73
LAMA4	RF	1	25.56	1
	AE	1.97311	24.41
	Cal27	0.010737	29.01	0.0036
	SCC2	6.29e-05	35.73
DCHS1	RF	1	28.98	1
	AE	1.17066	28.82
	Cal27	0.003785	35.87	0.0032
	SCC2	0.003261	35.96
MMP2	RF	1	20.85	1
	AE	1.8612	19.68
	Cal27	0.000703	29.67	0.0028
	SCC2	0.007281	25.85
ADAMTS12	RF	1	26.49	1
	AE	1.1577	25.89
	Cal27	0.0044	32.54	0.0022
	SCC2	0.0003	35.94
MAGEL2	RF	1	33.05	1
	AE	2.68994	31.45
	Cal27	0.007777	36.96	0.0021
	SCC2	0
FN1	RF	1	21.58	1
	AE	0.806601	21.61
	Cal27	0.001998	28.89	0.0012
	SCC2	0.00023	31.56
COL6A1	RF	1	20.82	1
	AE	1.44249	20.35
	Cal27	0.002782	28.15	0.0011
	SCC2	1.01e-05	36.14
FAP	RF	1	22.43	1
	AE	1.1013	21.9
	Cal27	0.0006	31.43	0.0004
	SCC2	0.0003	31.94
COL1A1	RF	1	20.86	1
	AE	1.06188	20.5
	Cal27	0.000249	31.18	0.0003
	SCC2	0.000359	30.2
CDH11	RF	1	19.54	1
	AE	1.11196	19.45
	Cal27	0.000552	29.21	0.0003
	SCC2	2.25e-06	37.02
PDGFRB	RF	1	22.59	1
	AE	1.32581	21.91
	Cal27	0.00016	33.55	0.0001
	SCC2	7.83e-05	34.13
POSTN	RF	1	23.59	1
	AE	0.073	27.16
	Cal27	0	35.93	0.0001
	SCC2	0	36.35
COL1A2	RF	1	17.18	1
	AE	1.02956	16.86
	Cal27	0.000105	28.74	0.0001
	SCC2	5.74e-07	35.81
NID2	RF	1	23.28	1
	AE	0.768053	23.49
	Cal27	8.77e-06	36.98	0
	SCC2	0	NA
AEBP1	RF	1	18.68	1
	AE	2.21142	17.37
	Cal27	1.77e-07	38.02	0
	SCC2	7.54e-07	35.23
COL3A1	RF	1	17.69	1
	AE	2.84148	15.91
	Cal27	1.02e-07	39.26	0
	SCC2	3.66e-07	36.97
GAPDH	RF		20.61
	AE		20.51
	Cal27		19.21
	SCC2		18.92
