# Supplementary material for: PDGFRβ Is a Novel Marker of Stromal Activation in Oral Squamous Cell Carcinomas
Source: PLoS One. 2016 Apr 29;11(4):e0154645. doi: 10.1371/journal.pone.0154645 (PMC4851360; doi:10.1371/journal.pone.0154645)
Supplement: S2 Table — Genes are ranked in decreasing order of their Pearson correlation with respect to the mean expression of COL1A1, COL1A2 and COL3A1. FDRs indicate permutation-based significance estimates after multiple testing correction. The Gene_ID field represents both official HGNC gene symbols and Entrez gene IDs for each gene. (XLSX) [file pone.0154645.s006.xlsx]

## Sheet: OSCC_NN_analysis_meta_collagen_
Gene_ID	Pearson r	fdr
COL1A2|1278	0.995374	0.00845964
COL1A1|1277	0.989481	0.00845964
COL3A1|1281	0.973356	0.00845964
ADAM12|8038	0.951104	0.00845964
COL5A1|1289	0.949272	0.00845964
COL6A1|1291	0.941982	0.00845964
COL5A2|1290	0.927702	0.00845964
COL6A3|1293	0.924237	0.00845964
OLFML2B|25903	0.923944	0.00845964
NID2|22795	0.907874	0.00845964
AEBP1|165	0.904228	0.00845964
TIMP2|7077	0.898573	0.00845964
DCHS1|8642	0.896597	0.00845964
MAGEL2|54551	0.895947	0.00845964
COL6A2|1292	0.894022	0.00845964
FBN1|2200	0.893822	0.00845964
LRRC15|131578	0.889592	0.00845964
SPARC|6678	0.88934	0.00845964
PCOLCE|5118	0.879776	0.00845964
MMP2|4313	0.875765	0.00845964
POSTN|10631	0.875661	0.00845964
KIAA1462|57608	0.873375	0.00845964
KIF26B|55083	0.871119	0.00845964
ADAMTS12|81792	0.864965	0.00845964
LAMA4|3910	0.859023	0.00845964
HMCN1|83872	0.855001	0.00845964
FAM198B|51313	0.851723	0.00845964
PDGFRB|5159	0.850889	0.00845964
VCAN|1462	0.850408	0.00845964
GLT8D2|83468	0.848443	0.00845964
CDH11|1009	0.847477	0.00845964
COLEC12|81035	0.844966	0.00845964
FSTL1|11167	0.844006	0.00845964
MXRA5|25878	0.843539	0.00845964
OLFML3|56944	0.840235	0.00845964
EMILIN1|11117	0.83461	0.00845964
COL8A1|1295	0.834047	0.00845964
ADAMTS2|9509	0.832473	0.00845964
CACNA1C|775	0.830576	0.00845964
ANTXR1|84168	0.829488	0.00845964
TMEM119|338773	0.823919	0.00845964
ZNF469|84627	0.820806	0.00845964
COL24A1|255631	0.820621	0.00845964
ANGPTL2|23452	0.819126	0.00845964
P4HA3|283208	0.813433	0.00845964
FKBP7|51661	0.810942	0.00845964
SULF1|23213	0.807369	0.00845964
PDGFRL|5157	0.802622	0.00845964
FIBIN|387758	0.801928	0.00845964
SSC5D|284297	0.798054	0.00845964
GPR124|25960	0.794742	0.00845964
GPC6|10082	0.794124	0.00845964
ECM2|1842	0.792498	0.00845964
ASPN|54829	0.792313	0.00845964
GXYLT2|727936	0.791255	0.00845964
ADAMTS7|11173	0.790957	0.00845964
MXRA8|54587	0.783112	0.00845964
SLC24A2|25769	0.780899	0.00845964
EFEMP2|30008	0.780872	0.00845964
TGFB3|7043	0.778705	0.00845964
PPAPDC1A|196051	0.778654	0.00845964
DACT1|51339	0.772632	0.00845964
BICC1|80114	0.770197	0.00845964
ITGA11|22801	0.766478	0.00845964
COL5A3|50509	0.765346	0.00845964
DACT3|147906	0.763051	0.00845964
SH3PXD2B|285590	0.762992	0.00845964
THY1|7070	0.760574	0.00845964
SFRP2|6423	0.759037	0.00845964
LPAR4|2846	0.758458	0.00845964
MRC2|9902	0.75267	0.00845964
DDR2|4921	0.752338	0.00845964
LUM|4060	0.749977	0.00845964
FNDC1|84624	0.748183	0.00845964
COL12A1|1303	0.748134	0.00845964
HEPH|9843	0.74717	0.00845964
PCDH12|51294	0.746794	0.00845964
LOXL1|4016	0.746231	0.00845964
COL11A1|1301	0.745291	0.00845964
ADAMTS14|140766	0.743941	0.00845964
GLIS3|169792	0.743553	0.00845964
CTHRC1|115908	0.742966	0.00845964
FZD1|8321	0.740925	0.00845964
MMP16|4325	0.739816	0.00845964
ISLR|3671	0.739113	0.00845964
FAP|2191	0.736705	0.00845964
COL8A2|1296	0.735918	0.00845964
TCF4|6925	0.733332	0.00845964
RASGRF2|5924	0.733235	0.00845964
THBS2|7058	0.730557	0.00845964
TM6SF2|53345	0.729888	0.00845964
ZNF521|25925	0.72873	0.00845964
HSPG2|3339	0.726535	0.00845964
RNF144A|9781	0.721473	0.00845964
SDC2|6383	0.720506	0.00845964
HHIPL1|84439	0.71619	0.00845964
CYS1|192668	0.71579	0.00845964
OMD|4958	0.712554	0.00845964
EPHA3|2042	0.710755	0.00845964
GPX8|493869	0.710327	0.00845964
LEPRE1|64175	0.710004	0.00845964
LOXL2|4017	0.709767	0.00845964
LRRC17|10234	0.706973	0.00845964
SCARF2|91179	0.706725	0.00845964
SYT11|23208	0.704384	0.00845964
CERCAM|51148	0.703176	0.00845964
SGK269|79834	0.699823	0.00845964
BGN|633	0.699663	0.00845964
WNT2|7472	0.698882	0.00845964
ST3GAL2|6483	0.698607	0.00845964
PRRX1|5396	0.697172	0.00845964
CHSY3|337876	0.694106	0.00845964
ENOX1|55068	0.693374	0.00845964
DCN|1634	0.693165	0.00845964
PXDN|7837	0.6923	0.00845964
ARSB|411	0.690996	0.00845964
OLFML1|283298	0.690487	0.00845964
CRISPLD2|83716	0.687274	0.00845964
C14orf37|145407	0.68603	0.00845964
FYN|2534	0.685679	0.00845964
LRP1|4035	0.685279	0.00845964
CHN1|1123	0.684963	0.00845964
GAS1|2619	0.684108	0.00845964
BTBD19|149478	0.683985	0.00845964
ATP10A|57194	0.682843	0.00845964
ZEB2|9839	0.681421	0.00845964
PCDH18|54510	0.680926	0.00845964
FAM189A1|23359	0.679997	0.00845964
MMP14|4323	0.679553	0.00845964
SYDE1|85360	0.67942	0.00845964
CTSK|1513	0.678649	0.00845964
CPXM1|56265	0.678605	0.00845964
NTM|50863	0.678278	0.00845964
CHRD|8646	0.678128	0.00845964
FGFR1|2260	0.677629	0.00845964
SPON1|10418	0.675139	0.00845964
COL10A1|1300	0.673527	0.00845964
GALNTL2|117248	0.673446	0.00845964
TNS3|64759	0.669086	0.00845964
TWIST1|7291	0.668762	0.00845964
DAB2|1601	0.667271	0.00845964
NAP1L3|4675	0.667241	0.00845964
TMEM130|222865	0.666214	0.00845964
CALD1|800	0.666115	0.00845964
COL15A1|1306	0.663183	0.00845964
PLXND1|23129	0.661091	0.00845964
TMEM204|79652	0.660981	0.00845964
ITGA1|3672	0.660753	0.00845964
HIC1|3090	0.659864	0.00845964
FBLN2|2199	0.659092	0.00845964
ADAMTSL1|92949	0.658264	0.00845964
FBXL7|23194	0.656889	0.00845964
COL4A1|1282	0.656699	0.00845964
FARP1|10160	0.655285	0.00845964
KCNE4|23704	0.652089	0.00845964
DAAM2|23500	0.651614	0.00845964
GUCY1A3|2982	0.650863	0.00845964
SHANK1|50944	0.650367	0.00845964
LRRC32|2615	0.65014	0.00845964
DCLK2|166614	0.649763	0.00845964
HEYL|26508	0.649691	0.00845964
DLL4|54567	0.648742	0.00845964
RUNX1T1|862	0.648654	0.00845964
ATP8B2|57198	0.648085	0.00845964
CMTM3|123920	0.64778	0.00845964
CPN2|1370	0.647694	0.00845964
NKX3-2|579	0.646827	0.00845964
NTNG2|84628	0.64682	0.00845964
PDE3A|5139	0.646113	0.00845964
LEPREL2|10536	0.645102	0.00845964
NEGR1|257194	0.644814	0.00845964
TMEM90B|79953	0.642912	0.00845964
WIPF1|7456	0.641796	0.00845964
TGFB1I1|7041	0.641406	0.00845964
FMNL3|91010	0.640424	0.00845964
DIRC1|116093	0.640245	0.00845964
GREM1|26585	0.640002	0.00845964
PLXNC1|10154	0.639707	0.00845964
STARD13|90627	0.638842	0.00845964
PKD2|5311	0.637629	0.00845964
HTRA3|94031	0.634914	0.00845964
RCN3|57333	0.634714	0.00845964
AK5|26289	0.634481	0.00845964
FN1|2335	0.633957	0.00845964
ZCCHC5|203430	0.633915	0.00845964
EVC|2121	0.633084	0.00845964
AMPH|273	0.632405	0.00845964
VASH1|22846	0.631528	0.00845964
KCNJ8|3764	0.629584	0.00845964
F2R|2149	0.629086	0.00845964
DSEL|92126	0.62907	0.00845964
TRO|7216	0.628668	0.00845964
COL4A2|1284	0.628629	0.00845964
AGTR1|185	0.62787	0.00845964
COL18A1|80781	0.627652	0.00845964
SHOX2|6474	0.625624	0.00845964
PMP22|5376	0.624195	0.00845964
FBLN1|2192	0.62331	0.00845964
VGLL3|389136	0.622983	0.00845964
C10orf72|196740	0.622324	0.00845964
HTR1B|3351	0.621787	0.00845964
IL1R1|3554	0.620365	0.00845964
TSHZ3|57616	0.620328	0.00845964
LHX8|431707	0.620009	0.00845964
SALL4|57167	0.617572	0.00845964
EBF1|1879	0.617185	0.00845964
FKBP10|60681	0.616031	0.00845964
ST6GAL2|84620	0.615888	0.00845964
DPYSL3|1809	0.614462	0.00845964
NFATC4|4776	0.613094	0.00845964
FILIP1L|11259	0.612669	0.00845964
MAGEH1|28986	0.612472	0.00845964
RHOBTB1|9886	0.610538	0.00845964
FAM38B|63895	0.610111	0.00845964
BMP8A|353500	0.609218	0.00845964
ARHGAP28|79822	0.606278	0.00845964
TMEM26|219623	0.605818	0.00845964
C1orf70|339453	0.605816	0.00845964
NOVA2|4858	0.60544	0.00845964
SEC24D|9871	0.605321	0.00845964
RASA3|22821	0.605193	0.00845964
MICAL2|9645	0.604136	0.00845964
RAB23|51715	0.603461	0.00845964
TMEFF1|8577	0.603255	0.00845964
KDELR3|11015	0.602822	0.00845964
MEX3B|84206	0.60201	0.00845964
GALNT10|55568	0.600574	0.00845964
SLC2A10|81031	0.600571	0.00845964
LOXL3|84695	0.598768	0.00845964
CALU|813	0.598634	0.00845964
ITGBL1|9358	0.598456	0.00845964
GPM6B|2824	0.597363	0.00845964
CORIN|10699	0.595934	0.00845964
ADAMTS4|9507	0.595107	0.00845964
KCND2|3751	0.593359	0.00845964
CNPY4|245812	0.592065	0.00845964
CNRIP1|25927	0.591604	0.00845964
GUCY1B3|2983	0.591548	0.00845964
PDGFRA|5156	0.591325	0.00845964
SATB2|23314	0.590443	0.00845964
ZCCHC24|219654	0.590239	0.00845964
TNFSF11|8600	0.590146	0.00845964
PLVAP|83483	0.589375	0.00845964
PAPSS2|9060	0.589012	0.00845964
GEFT|115557	0.588714	0.00845964
NHSL2|340527	0.588282	0.00845964
LAMB1|3912	0.587996	0.00845964
GPR4|2828	0.587552	0.00845964
ENPEP|2028	0.586992	0.00845964
GUCA1A|2978	0.586733	0.00845964
FBLN5|10516	0.586261	0.00845964
ADAMTSL2|9719	0.584096	0.00845964
ADAMTS10|81794	0.583498	0.00845964
BNC2|54796	0.583478	0.00845964
BMP1|649	0.582864	0.00845964
PRND|23627	0.582138	0.00845964
NKD1|85407	0.581863	0.00845964
NRP1|8829	0.581311	0.00845964
SAMD14|201191	0.581297	0.00845964
CDK15|65061	0.58065	0.00845964
WDR86|349136	0.578706	0.00845964
FAM26E|254228	0.578168	0.00845964
C20orf103|24141	0.575276	0.00845964
SLC41A2|84102	0.575137	0.00845964
PGCP|10404	0.573728	0.00845964
BCL6B|255877	0.572384	0.00845964
CHSY1|22856	0.571927	0.00845964
AMPD2|271	0.571104	0.00845964
S1PR3|1903	0.570852	0.00845964
CALHM2|51063	0.56921	0.00845964
GGT5|2687	0.568276	0.00845964
AFAP1|60312	0.568088	0.00845964
GIPC3|126326	0.566882	0.00845964
CD93|22918	0.564973	0.00845964
CCDC102B|79839	0.563263	0.00845964
GLIS2|84662	0.562478	0.00845964
IGFBP7|3490	0.562093	0.00845964
TBXA2R|6915	0.562009	0.00845964
RAB3IL1|5866	0.561686	0.00845964
EDNRA|1909	0.561647	0.00845964
ACE|1636	0.561294	0.00845964
ZNF423|23090	0.561261	0.00845964
KDELC1|79070	0.561167	0.00845964
CLIP2|7461	0.560931	0.00845964
METTL11B|149281	0.560432	0.00845964
VIM|7431	0.560125	0.00845964
F2RL2|2151	0.559867	0.00845964
ST8SIA2|8128	0.559686	0.00845964
LPAR1|1902	0.559124	0.00845964
CHPF|79586	0.558931	0.00845964
C1QTNF6|114904	0.558489	0.00845964
SRPX2|27286	0.557783	0.00845964
LAMC1|3915	0.55743	0.00845964
HECW2|57520	0.557197	0.00845964
C5orf13|9315	0.556827	0.00845964
DOK6|220164	0.556747	0.00845964
ARSE|415	0.555624	0.00845964
ZEB1|6935	0.555299	0.00845964
CCDC80|151887	0.55516	0.00845964
ITGB5|3693	0.555039	0.00845964
ZNF70|7621	0.553815	0.00845964
CCIN|881	0.553217	0.00845964
LHFP|10186	0.552992	0.00845964
TIE1|7075	0.552896	0.00845964
RUNX2|860	0.55251	0.00845964
PLBD2|196463	0.551576	0.00845964
ARHGAP31|57514	0.551561	0.00845964
LAMB2|3913	0.550685	0.00845964
PPFIA2|8499	0.550148	0.00845964
MEIS3|56917	0.549592	0.00845964
CRYGN|155051	0.549271	0.00845964
GRID1|2894	0.548424	0.00845964
PRICKLE1|144165	0.546007	0.00845964
ADAMTS5|11096	0.545108	0.00845964
SEMA6B|10501	0.543891	0.00845964
CSGALNACT1|55790	0.543876	0.00845964
HEY2|23493	0.543365	0.00845964
SEPT11|55752	0.542833	0.00845964
MAP3K12|7786	0.542683	0.00845964
MSRB3|253827	0.540666	0.00845964
FERMT2|10979	0.53957	0.00845964
LZTS1|11178	0.539189	0.00845964
PLXDC2|84898	0.538911	0.00845964
PURG|29942	0.538812	0.00845964
PTPRG|5793	0.538187	0.00845964
CLSTN2|64084	0.538091	0.00845964
TCF12|6938	0.537865	0.00845964
HTRA1|5654	0.537779	0.00845964
PARVA|55742	0.537706	0.00845964
SERPINH1|871	0.537398	0.00845964
BACE1|23621	0.537178	0.00845964
FLT1|2321	0.536735	0.00845964
FMOD|2331	0.536525	0.00845964
PCDH17|27253	0.535166	0.00845964
PHLDB1|23187	0.534344	0.00845964
DCLK3|85443	0.532976	0.00845964
SLIT2|9353	0.532569	0.00845964
KIAA1024|23251	0.53253	0.00845964
ODZ3|55714	0.532474	0.00845964
TNFSF4|7292	0.532331	0.00845964
RXFP3|51289	0.532313	0.00845964
MMP11|4320	0.530856	0.00845964
SFRP4|6424	0.530534	0.00845964
ASXL3|80816	0.530401	0.00845964
NOX4|50507	0.530369	0.00845964
SGIP1|84251	0.529216	0.00845964
CNTNAP1|8506	0.528519	0.00845964
AKT3|10000	0.528487	0.00845964
JAM2|58494	0.528268	0.00845964
NBL1|4681	0.527855	0.00845964
DLC1|10395	0.527016	0.00845964
HTR2A|3356	0.526555	0.00845964
SEPT4|5414	0.525075	0.00845964
GNAI2|2771	0.52504	0.00845964
KANK2|25959	0.524759	0.00845964
FAM155A|728215	0.523369	0.00845964
WISP1|8840	0.5229	0.00845964
ESAM|90952	0.522195	0.00845964
FAM109B|150368	0.522069	0.00845964
CDH5|1003	0.522001	0.00845964
EDIL3|10085	0.521025	0.00845964
HSPA12B|116835	0.520202	0.00845964
CYB5R3|1727	0.519271	0.00845964
SHROOM4|57477	0.518998	0.00845964
PALLD|23022	0.518624	0.00845964
RHOJ|57381	0.517676	0.00845964
FGD5|152273	0.516881	0.00845964
TAGLN|6876	0.516793	0.00845964
PPEF1|5475	0.516752	0.00845964
HEG1|57493	0.516413	0.00845964
FAM19A5|25817	0.516146	0.00845964
OGN|4969	0.515729	0.00845964
GPR116|221395	0.515423	0.00845964
CTSO|1519	0.51483	0.00845964
DLG4|1742	0.514809	0.00845964
PDE7B|27115	0.514759	0.00845964
LPPR4|9890	0.514247	0.00845964
TTC3|7267	0.512667	0.00845964
PTK7|5754	0.511595	0.00845964
FLT4|2324	0.50999	0.00845964
CPZ|8532	0.509418	0.00845964
LHFPL2|10184	0.509372	0.00845964
CASC4|113201	0.509251	0.00845964
RUNX1|861	0.508412	0.00845964
CNTN3|5067	0.50833	0.00845964
ACTA2|59	0.508232	0.00845964
LOC283867|283867	0.507807	0.00845964
PTPRM|5797	0.507107	0.00845964
LTBP3|4054	0.506754	0.00845964
THBS3|7059	0.506519	0.00845964
MYL9|10398	0.506031	0.00845964
S1PR2|9294	0.505091	0.00845964
PDZRN4|29951	0.504809	0.00845964
GFPT2|9945	0.504533	0.00845964
SLC39A14|23516	0.504298	0.00845964
FAM101B|359845	0.503278	0.00845964
IGLON5|402665	0.50281	0.00845964
CDH6|1004	0.502777	0.00845964
MYO9B|4650	0.502612	0.00845964
TTYH3|80727	0.50255	0.00845964
ACVRL1|94	0.50247	0.00845964
ENPP1|5167	0.50228	0.00845964
C6orf174|387104	0.500999	0.00845964
GPR173|54328	0.500488	0.00845964
GUCY1A2|2977	0.50008	0.00845964
ACVR1|90	0.499679	0.00845964
SEC31A|22872	0.499401	0.00845964
NCOR2|9612	0.499307	0.00845964
VGLL4|9686	0.498363	0.00845964
PTGDR|5729	0.498244	0.00845964
ABL1|25	0.497606	0.00845964
C1R|715	0.497568	0.00845964
KDR|3791	0.496988	0.00845964
MAP3K3|4215	0.496788	0.00845964
AXIN2|8313	0.496568	0.00845964
ZNF275|10838	0.496488	0.00845964
C10orf26|54838	0.496294	0.00845964
KIAA1755|85449	0.495788	0.00845964
LAMA2|3908	0.495653	0.00845964
C1QTNF1|114897	0.495148	0.00845964
MFRP|83552	0.495135	0.00845964
NAGA|4668	0.494212	0.00845964
DPY19L3|147991	0.491823	0.00845964
NID1|4811	0.490651	0.00845964
CDK14|5218	0.488954	0.00845964
APBA2|321	0.488739	0.00845964
MAP1A|4130	0.488455	0.00845964
MRVI1|10335	0.487968	0.00845964
POFUT2|23275	0.487524	0.00845964
ENG|2022	0.487144	0.00845964
RGS3|5998	0.487049	0.00845964
SNED1|25992	0.48644	0.00845964
FAM48B1|100130302	0.48643	0.00845964
ROR2|4920	0.485853	0.00845964
GLG1|2734	0.484488	0.00845964
LIX1L|128077	0.48372	0.00845964
ANPEP|290	0.483405	0.00845964
LATS2|26524	0.483253	0.00845964
MMP13|4322	0.482514	0.00845964
B3GNT9|84752	0.481942	0.00845964
PRKD1|5587	0.481888	0.00845964
JAM3|83700	0.481686	0.00845964
NLGN2|57555	0.481113	0.00845964
CD300C|10871	0.480945	0.00845964
CDR1|1038	0.480816	0.00845964
FAT4|79633	0.480541	0.00845964
PLXDC1|57125	0.480445	0.00845964
FLJ10357|55701	0.480144	0.00845964
RFTN2|130132	0.479669	0.00845964
TUBA1A|7846	0.479421	0.00845964
LDOC1L|84247	0.478874	0.00845964
SOCS5|9655	0.478851	0.00845964
NALCN|259232	0.477155	0.00845964
CREB3L1|90993	0.47508	0.00845964
MAGED4B|81557	0.474865	0.00845964
KCNA6|3742	0.474312	0.00845964
PRKCA|5578	0.474275	0.00845964
PDZRN3|23024	0.473502	0.00845964
COL16A1|1307	0.473262	0.00845964
TMEM200A|114801	0.473076	0.00845964
CILP2|148113	0.472914	0.00845964
ARHGEF17|9828	0.472869	0.00845964
AKAP13|11214	0.472711	0.00845964
MMP19|4327	0.47223	0.00845964
CACNA1G|8913	0.472124	0.00845964
RHOBTB3|22836	0.472084	0.00845964
ATXN1|6310	0.470592	0.00845964
GLI3|2737	0.470447	0.00845964
PRAF2|11230	0.470419	0.00845964
GLIS1|148979	0.469925	0.00845964
CSGALNACT2|55454	0.469791	0.00845964
SCARF1|8578	0.469229	0.00845964
FNDC3B|64778	0.469159	0.00845964
ANGPT2|285	0.468085	0.00845964
LEF1|51176	0.466921	0.00845964
GPX7|2882	0.46643	0.00845964
TSPAN9|10867	0.464578	0.00845964
UBTD2|92181	0.464564	0.00845964
DIP2C|22982	0.464467	0.00845964
MGRN1|23295	0.464266	0.00845964
PDGFB|5155	0.463232	0.00845964
CHRM4|1132	0.463066	0.00845964
NOTCH4|4855	0.463033	0.00845964
RECK|8434	0.462907	0.00845964
CTGF|1490	0.462779	0.00845964
CLEC11A|6320	0.46206	0.00845964
EXTL2|2135	0.461585	0.00845964
KCNT2|343450	0.461517	0.00845964
BST1|683	0.46136	0.00845964
ARMCX2|9823	0.461003	0.00845964
SH3RF3|344558	0.460634	0.00845964
TTC28|23331	0.460045	0.00845964
RBM9|23543	0.459102	0.00845964
ARMC9|80210	0.459012	0.00845964
BEND6|221336	0.458985	0.00845964
ALDH1B1|219	0.458841	0.00845964
SURF4|6836	0.458837	0.00845964
C1S|716	0.458663	0.00845964
EGFL6|25975	0.458253	0.00845964
LIMS1|3987	0.458182	0.00845964
TSPAN11|441631	0.457907	0.00845964
KIRREL|55243	0.457603	0.00845964
MCAM|4162	0.457542	0.00845964
MYH9|4627	0.45734	0.00845964
DOK1|1796	0.457301	0.00845964
FTO|79068	0.456356	0.00845964
ENTPD1|953	0.455371	0.00845964
COMP|1311	0.455043	0.00845964
EXOC3L2|90332	0.454399	0.00845964
SNAI1|6615	0.454374	0.00845964
UNC5C|8633	0.453907	0.00845964
ELTD1|64123	0.453345	0.00845964
CEP170|9859	0.452327	0.00845964
LOC100129034|100129034	0.452091	0.00845964
NUAK1|9891	0.451851	0.00845964
LOC441204|441204	0.451671	0.00845964
CSMD2|114784	0.451514	0.00845964
ST6GALNAC5|81849	0.451413	0.00845964
SPRED1|161742	0.450572	0.00845964
IGF2|3481	0.450389	0.00845964
CLIC4|25932	0.449639	0.00845964
GJA4|2701	0.449142	0.00845964
MRAS|22808	0.448919	0.00845964
NTN1|9423	0.448574	0.00845964
LDB2|9079	0.448295	0.00845964
DAP|1611	0.447838	0.00845964
GSC|145258	0.447741	0.00845964
PDE4A|5141	0.447623	0.00845964
MSR1|4481	0.447137	0.00845964
CDC42BPA|8476	0.446962	0.00845964
NETO1|81832	0.44668	0.00845964
RIN2|54453	0.446648	0.00845964
PLEKHG2|64857	0.445448	0.00845964
CADPS|8618	0.445356	0.00845964
MGAT1|4245	0.444184	0.00845964
LOC149837|149837	0.443856	0.00845964
NRP2|8828	0.443613	0.00845964
C12orf23|90488	0.443513	0.00845964
ROBO4|54538	0.442614	0.00845964
RPGRIP1L|23322	0.442585	0.00845964
TBCEL|219899	0.442002	0.00845964
KDELR2|11014	0.441847	0.00845964
CRTAP|10491	0.441781	0.00845964
C16orf45|89927	0.441526	0.00845964
MARVELD1|83742	0.441509	0.00845964
TMEM214|54867	0.441408	0.00845964
ALDH1L2|160428	0.441147	0.00845964
SC65|10609	0.440782	0.00845964
VASH2|79805	0.440237	0.00845964
SEC23A|10484	0.44	0.00845964
SEMA3D|223117	0.439589	0.00845964
RASSF8|11228	0.4395	0.00845964
PRDM6|93166	0.438902	0.00845964
TBC1D2B|23102	0.438814	0.00845964
DPYSL2|1808	0.438718	0.00845964
LOXHD1|125336	0.438383	0.00845964
ARF4|378	0.438232	0.00845964
C18orf1|753	0.438135	0.00845964
FKBP9|11328	0.438131	0.00845964
ZNF660|285349	0.437785	0.00845964
DIXDC1|85458	0.437242	0.00845964
MAGED1|9500	0.437026	0.00845964
KLF12|11278	0.436067	0.00845964
SLC29A3|55315	0.434728	0.00845964
FKBP14|55033	0.434672	0.00845964
FAM70B|348013	0.433657	0.00845964
CDR2|1039	0.433482	0.00845964
F13A1|2162	0.432572	0.00845964
CD248|57124	0.432571	0.00845964
EPB41L2|2037	0.432272	0.00845964
MAGED2|10916	0.431697	0.00845964
CXorf36|79742	0.431539	0.00845964
CACNA1H|8912	0.430567	0.00845964
SEPN1|57190	0.430099	0.00845964
PTH1R|5745	0.42982	0.00845964
PODNL1|79883	0.42931	0.00845964
PRKG1|5592	0.429303	0.00845964
GIT2|9815	0.429149	0.00845964
MRC1|4360	0.42897	0.00845964
CHST14|113189	0.428941	0.00845964
ZNF697|90874	0.42858	0.00845964
TIMP3|7078	0.428478	0.00845964
SIRPB2|284759	0.428348	0.00845964
RAI14|26064	0.427752	0.00845964
SERPINA6|866	0.427164	0.0147021
MAP1B|4131	0.426987	0.00845964
HLX|3142	0.426605	0.00845964
KLF17|128209	0.426068	0.0147021
CHST15|51363	0.425745	0.00845964
TMEM184B|25829	0.425209	0.00845964
NCKAP5L|57701	0.424917	0.00845964
EMILIN2|84034	0.424722	0.00845964
KAL1|3730	0.42425	0.00845964
WISP2|8839	0.424093	0.00845964
GRM2|2912	0.423919	0.00845964
FGF14|2259	0.423794	0.00845964
APBB2|323	0.423096	0.00845964
LTBP2|4053	0.422448	0.00845964
TM4SF18|116441	0.422393	0.00845964
ORAI2|80228	0.42194	0.00845964
PILRA|29992	0.42192	0.00845964
EPHA5|2044	0.421712	0.0147021
SLIT3|6586	0.420947	0.00845964
FGF16|8823	0.420537	0.00845964
SPATA13|221178	0.420237	0.00845964
TRIM67|440730	0.420067	0.00845964
CD163|9332	0.419813	0.00845964
PCDHB10|56126	0.41905	0.00845964
PLEKHO2|80301	0.418835	0.00845964
STARD8|9754	0.417615	0.00845964
SLCO2B1|11309	0.417594	0.00845964
MFAP2|4237	0.417323	0.00845964
CXCL12|6387	0.41675	0.00845964
LOX|4015	0.416694	0.00845964
ITM2C|81618	0.416414	0.00845964
C1orf216|127703	0.415857	0.00845964
WDR81|124997	0.415618	0.00845964
PCDHB7|56129	0.415378	0.00845964
EPOR|2057	0.415357	0.00845964
PNMA2|10687	0.415238	0.00845964
PREX1|57580	0.415234	0.00845964
PMEPA1|56937	0.415202	0.00845964
SIGLEC9|27180	0.415188	0.00845964
ITGA10|8515	0.414979	0.00845964
SFXN3|81855	0.414703	0.00845964
MFGE8|4240	0.414161	0.00845964
ADAMTS16|170690	0.413955	0.00845964
SSPN|8082	0.413927	0.00845964
GNS|2799	0.413638	0.00845964
C7orf42|55069	0.412859	0.00845964
EVI2A|2123	0.412826	0.00845964
FIGNL2|401720	0.412537	0.00845964
SGTB|54557	0.411691	0.00845964
KLKP1|606293	0.411648	0.00845964
SYNE1|23345	0.411064	0.00845964
ENC1|8507	0.410525	0.00845964
PPFIBP1|8496	0.410377	0.00845964
LOC285696|285696	0.409635	0.00845964
PODN|127435	0.409343	0.00845964
NKX6-1|4825	0.409007	0.00845964
CYTH3|9265	0.408778	0.00845964
SPON2|10417	0.408404	0.00845964
RUSC2|9853	0.408349	0.00845964
CCDC36|339834	0.408088	0.00845964
ARL4C|10123	0.40786	0.00845964
PSD|5662	0.40704	0.00845964
PIP5K1C|23396	0.407014	0.00845964
CASS4|57091	0.406986	0.00845964
GDF11|10220	0.406951	0.00845964
C5AR1|728	0.406948	0.00845964
FOXS1|2307	0.406467	0.00845964
HS3ST2|9956	0.405936	0.00845964
BACH2|60468	0.405821	0.00845964
CTDSP2|10106	0.404495	0.00845964
ITPRIPL2|162073	0.404416	0.00845964
TMEM198|130612	0.404347	0.00845964
FOLR2|2350	0.404141	0.00845964
MMP23B|8510	0.404023	0.00845964
THSD7A|221981	0.403933	0.00845964
PCDHGC3|5098	0.403579	0.00845964
CDH23|64072	0.403182	0.00845964
TRIM61|391712	0.403162	0.00845964
FLI1|2313	0.402863	0.00845964
ADC|113451	0.402607	0.00845964
ADRA2A|150	0.402535	0.00845964
TWSG1|57045	0.40197	0.00845964
CD84|8832	0.401298	0.00845964
MAN1A1|4121	0.401197	0.00845964
LIN7A|8825	0.400807	0.00845964
SLC7A7|9056	0.400734	0.00845964
AVPR1A|552	0.40073	0.00845964
FLJ22536|401237	0.400675	0.00845964
SULF2|55959	0.400622	0.00845964
RGL1|23179	0.400359	0.00845964
IQSEC1|9922	0.400308	0.00845964
ARHGEF15|22899	0.400292	0.00845964
PRICKLE2|166336	0.400098	0.00845964
JAK1|3716	0.400097	0.00845964
SH2D3C|10044	0.399651	0.00845964
KCNJ6|3763	0.399531	0.00845964
TRAM2|9697	0.39912	0.00845964
HTR1F|3355	0.39858	0.00845964
GOLM1|51280	0.398178	0.00845964
LRCH2|57631	0.39815	0.00845964
PCDHGB4|8641	0.397517	0.00845964
CDKL5|6792	0.397447	0.00845964
ZSWIM4|65249	0.397378	0.00845964
UGGT2|55757	0.396932	0.00845964
ADAMTS3|9508	0.396682	0.00845964
TPST1|8460	0.39662	0.00845964
TBC1D8B|54885	0.396556	0.00845964
CSF1R|1436	0.396429	0.00845964
LIF|3976	0.396249	0.00845964
FCGR2A|2212	0.395921	0.00845964
MAN2B1|4125	0.395608	0.00845964
BMP8B|656	0.395541	0.00845964
CD163L1|283316	0.395475	0.00845964
ITGA5|3678	0.39547	0.00845964
DRD4|1815	0.395469	0.00845964
INSRR|3645	0.394999	0.00845964
HSPA13|6782	0.394993	0.00845964
C1QTNF3|114899	0.394962	0.00845964
ABCA6|23460	0.394842	0.00845964
FOXO1|2308	0.394839	0.00845964
COPA|1314	0.394621	0.00845964
PLD3|23646	0.394554	0.00845964
CYTSA|23384	0.394243	0.00845964
C1orf187|374946	0.394063	0.00845964
OR51E1|143503	0.394006	0.00845964
SH2B3|10019	0.393935	0.00845964
UNC5B|219699	0.393659	0.00845964
TRIO|7204	0.39364	0.00845964
CYP46A1|10858	0.393195	0.00845964
WWC3|55841	0.392994	0.00845964
C13orf31|144811	0.392983	0.00845964
MEGF8|1954	0.392637	0.00845964
SRGAP2|23380	0.392206	0.00845964
FAM160B1|57700	0.391765	0.00845964
FAM101A|144347	0.391353	0.00845964
ETS1|2113	0.391171	0.00845964
BMF|90427	0.390889	0.00845964
GDF6|392255	0.390837	0.00845964
CYBB|1536	0.390355	0.00845964
LOC389033|389033	0.389804	0.0204408
FBLN7|129804	0.389623	0.00845964
DGKI|9162	0.388586	0.00845964
TNFSF12|8742	0.388509	0.00845964
LHX9|56956	0.388363	0.0204408
C17orf51|339263	0.388121	0.00845964
SLAMF8|56833	0.387575	0.00845964
CRYBB1|1414	0.386492	0.00845964
DRP2|1821	0.386326	0.00845964
RGS4|5999	0.386046	0.00845964
CUBN|8029	0.385975	0.00845964
CD209|30835	0.385501	0.00845964
MSC|9242	0.384886	0.00845964
RFTN1|23180	0.384759	0.00845964
SLC45A1|50651	0.384752	0.00845964
AP1M1|8907	0.384718	0.00845964
GLT25D1|79709	0.384469	0.00845964
CD34|947	0.384446	0.00845964
ASAM|79827	0.383878	0.00845964
FAT3|120114	0.383237	0.00845964
TDO2|6999	0.38318	0.00845964
APLNR|187	0.382965	0.00845964
DKK2|27123	0.382474	0.00845964
FAM110B|90362	0.382286	0.00845964
TMEM200B|399474	0.382203	0.00845964
SLC39A13|91252	0.38141	0.00845964
COL14A1|7373	0.381097	0.00845964
MRGPRF|116535	0.380845	0.00845964
GGCX|2677	0.380775	0.00845964
LRRC33|375387	0.380665	0.00845964
THBS4|7060	0.380378	0.00845964
ZNF805|390980	0.380132	0.00845964
LY6H|4062	0.379995	0.00845964
FAM114A1|92689	0.37904	0.00845964
ADAMTS9|56999	0.378969	0.00845964
CUL7|9820	0.378968	0.00845964
KIAA1210|57481	0.378776	0.00845964
KIAA0754|643314	0.378754	0.00845964
PDGFC|56034	0.378558	0.00845964
SLC8A1|6546	0.378155	0.00845964
IGF2AS|51214	0.378087	0.00845964
MBD5|55777	0.377953	0.00845964
TMEM104|54868	0.377361	0.00845964
CD4|920	0.377309	0.00845964
MBTPS1|8720	0.376803	0.00845964
ITGA4|3676	0.376643	0.00845964
CLEC14A|161198	0.376465	0.00845964
ELOVL2|54898	0.376341	0.00845964
KCTD12|115207	0.376228	0.00845964
OLFM2|93145	0.375692	0.00845964
MARCKS|4082	0.375602	0.00845964
TMEM2|23670	0.375543	0.00845964
CSDC2|27254	0.375217	0.00845964
IGSF21|84966	0.375096	0.00845964
OIT3|170392	0.375052	0.00845964
TRPC1|7220	0.374879	0.00845964
PALM2-AKAP2|445815	0.37479	0.00845964
BEST1|7439	0.374519	0.00845964
FPR3|2359	0.37433	0.00845964
KERA|11081	0.374251	0.00845964
STON1|11037	0.373948	0.00845964
ITGB3|3690	0.373817	0.00845964
CD68|968	0.373572	0.00845964
LGMN|5641	0.373213	0.00845964
C3AR1|719	0.373135	0.00845964
LIMS3-LOC440895|100271835	0.373131	0.00845964
L3MBTL3|84456	0.373087	0.00845964
PCSK5|5125	0.373035	0.00845964
GRP|2922	0.372992	0.00845964
IKBIP|121457	0.372976	0.00845964
TRPV2|51393	0.372873	0.00845964
SIDT2|51092	0.372825	0.00845964
SV2A|9900	0.37282	0.00845964
TMEM47|83604	0.372433	0.00845964
RARRES2|5919	0.372142	0.0147021
ASAP1|50807	0.371988	0.00845964
PCDHB18|54660	0.371807	0.00845964
THPO|7066	0.371774	0.00845964
C13orf33|84935	0.371471	0.00845964
CHPF2|54480	0.371347	0.00845964
ANXA6|309	0.371276	0.00845964
RASL12|51285	0.370365	0.00845964
KIFAP3|22920	0.370091	0.00845964
CMTM1|113540	0.37002	0.00845964
ZNF578|147660	0.369939	0.00845964
RASGRP3|25780	0.369781	0.00845964
TMEM106A|113277	0.369674	0.00845964
DTX1|1840	0.36964	0.00845964
ELN|2006	0.369448	0.00845964
BICD1|636	0.368686	0.00845964
NLGN1|22871	0.368506	0.00845964
TSPYL4|23270	0.368051	0.00845964
FZD2|2535	0.367452	0.00845964
TICAM2|353376	0.367275	0.00845964
CCL7|6354	0.367203	0.0147021
GPRIN3|285513	0.367155	0.00845964
SLC43A1|8501	0.366911	0.00845964
PCDHGA5|56110	0.366891	0.00845964
SPOCK1|6695	0.366762	0.00845964
GOLIM4|27333	0.366673	0.00845964
C11orf24|53838	0.366275	0.00845964
CNN3|1266	0.365922	0.00845964
SLC30A7|148867	0.365393	0.00845964
WWTR1|25937	0.36533	0.00845964
DOCK4|9732	0.365089	0.00845964
HNMT|3176	0.364965	0.00845964
SEZ6L2|26470	0.364092	0.00845964
ST6GALNAC3|256435	0.363965	0.00845964
IGFBP4|3487	0.363881	0.00845964
MMP9|4318	0.363822	0.00845964
RRBP1|6238	0.363773	0.00845964
TMEM176B|28959	0.36333	0.00845964
ADAM19|8728	0.363282	0.00845964
RFX8|731220	0.362972	0.00845964
GPSM1|26086	0.362957	0.00845964
SIGLEC7|27036	0.362618	0.00845964
TPP1|1200	0.362346	0.00845964
ZNF575|284346	0.361965	0.00845964
GPR21|2844	0.361955	0.00845964
GLT8D1|55830	0.361743	0.00845964
MEIS3P1|4213	0.361645	0.00845964
PRTG|283659	0.361583	0.0147021
FAM49A|81553	0.361259	0.00845964
RGS5|8490	0.360892	0.00845964
FGFRL1|53834	0.360824	0.00845964
WFS1|7466	0.360741	0.00845964
RASGRP4|115727	0.360113	0.00845964
TRAK2|66008	0.360064	0.00845964
GNG2|54331	0.359222	0.00845964
NBAS|51594	0.359148	0.00845964
ZCCHC14|23174	0.358596	0.00845964
XYLT1|64131	0.358295	0.00845964
ARHGEF2|9181	0.358152	0.00845964
C9orf110|100128385	0.358023	0.00845964
TRPC6|7225	0.357993	0.00845964
ESM1|11082	0.357867	0.00845964
CYBRD1|79901	0.357758	0.00845964
CRTC3|64784	0.357623	0.00845964
BRSK1|84446	0.357131	0.00845964
KCTD7|154881	0.356958	0.00845964
USP11|8237	0.356855	0.00845964
FOXP1|27086	0.356772	0.00845964
DCLK1|9201	0.356546	0.00845964
BCAT1|586	0.356532	0.00845964
TLN1|7094	0.356338	0.00845964
A2M|2	0.355928	0.00845964
AKAP2|11217	0.355825	0.00845964
TXNDC15|79770	0.355687	0.00845964
FAM65A|79567	0.355646	0.00845964
SPRED3|399473	0.355147	0.00845964
ATF7|11016	0.354961	0.00845964
PRRC1|133619	0.354948	0.00845964
SLFN11|91607	0.354752	0.00845964
TMEM176A|55365	0.354585	0.00845964
MGC2752|65996	0.354525	0.00845964
VWF|7450	0.354482	0.00845964
KIAA0355|9710	0.354456	0.00845964
BMPR2|659	0.353836	0.00845964
SLC22A17|51310	0.353524	0.00845964
LAPTM5|7805	0.352877	0.00845964
TGOLN2|10618	0.352534	0.00845964
LAIR1|3903	0.352287	0.00845964
BASP1|10409	0.352003	0.00845964
SCARB2|950	0.351917	0.00845964
CREB3L2|64764	0.351897	0.00845964
WWC2|80014	0.35183	0.00845964
EID1|23741	0.351772	0.00845964
FAM171A2|284069	0.351707	0.00845964
SCG2|7857	0.351617	0.00845964
MDGA1|266727	0.351579	0.0147021
UBTD1|80019	0.351565	0.00845964
EBF2|64641	0.351467	0.00845964
GOLGA3|2802	0.351077	0.00845964
DNM1|1759	0.351061	0.00845964
LRFN5|145581	0.350498	0.0147021
CMKLR1|1240	0.35035	0.00845964
GLIPR2|152007	0.350251	0.00845964
STK10|6793	0.350041	0.00845964
C14orf132|56967	0.349999	0.00845964
CCL11|6356	0.349964	0.00845964
ALPL|249	0.349736	0.00845964
TLR4|7099	0.349658	0.00845964
CD99L2|83692	0.348996	0.00845964
KIF7|374654	0.348847	0.00845964
KIAA0247|9766	0.348801	0.00845964
INSR|3643	0.348708	0.00845964
ARNT|405	0.348412	0.00845964
SGCD|6444	0.348322	0.00845964
LOC100134259|100134259	0.348277	0.00845964
PIK3R6|146850	0.348154	0.00845964
CAMK1G|57172	0.348131	0.00845964
ITGAV|3685	0.348002	0.00845964
PIP4K2A|5305	0.347606	0.00845964
LPPR2|64748	0.347439	0.00845964
HDLBP|3069	0.347329	0.00845964
HYAL2|8692	0.347261	0.00845964
ODZ4|26011	0.346947	0.00845964
NR5A2|2494	0.346563	0.00845964
HMGXB3|22993	0.346501	0.00845964
FBXW8|26259	0.346465	0.00845964
KIAA1614|57710	0.345878	0.00845964
PXK|54899	0.345717	0.00845964
GBGT1|26301	0.345525	0.00845964
YPEL4|219539	0.345098	0.00845964
ZMAT3|64393	0.345043	0.00845964
AG2|387763	0.34494	0.00845964
CNIH3|149111	0.34486	0.00845964
C2|717	0.344742	0.00845964
HAND2|9464	0.344492	0.00845964
SERPINF1|5176	0.344479	0.00845964
RGS16|6004	0.344447	0.00845964
ABCB4|5244	0.343609	0.00845964
MASP1|5648	0.343547	0.0147021
SPRY4|81848	0.343464	0.00845964
TOX2|84969	0.343398	0.00845964
GPR85|54329	0.343139	0.00845964
TWIST2|117581	0.342999	0.00845964
ADPRH|141	0.342964	0.00845964
ID3|3399	0.342956	0.00845964
KCNK2|3776	0.342697	0.00845964
PLOD1|5351	0.342113	0.00845964
PSD3|23362	0.341962	0.00845964
AXL|558	0.341954	0.00845964
ZFPM2|23414	0.341781	0.00845964
STAB1|23166	0.341664	0.00845964
GGN|199720	0.341645	0.00845964
PKIG|11142	0.34159	0.00845964
H6PD|9563	0.341186	0.00845964
KIAA0427|9811	0.340999	0.00845964
PXDNL|137902	0.340942	0.00845964
CSRNP2|81566	0.340406	0.00845964
ITGB2|3689	0.339978	0.00845964
SMAD7|4092	0.339972	0.00845964
STK32B|55351	0.339931	0.00845964
TNIK|23043	0.339856	0.00845964
SH3PXD2A|9644	0.339718	0.00845964
MAN2B2|23324	0.339294	0.00845964
MARCH1|55016	0.338703	0.00845964
SALL1|6299	0.338327	0.00845964
ANO6|196527	0.338221	0.00845964
MYADM|91663	0.338152	0.00845964
SETD7|80854	0.338143	0.00845964
RASSF2|9770	0.338116	0.00845964
NTNG1|22854	0.337836	0.00845964
PTGFR|5737	0.337718	0.0147021
GRIA3|2892	0.337681	0.00845964
PCDHB12|56124	0.337463	0.00845964
ZFP92|139735	0.33733	0.00845964
CDYL2|124359	0.337265	0.00845964
TCF21|6943	0.337152	0.00845964
ZFHX4|79776	0.337098	0.00845964
DENND5A|23258	0.336957	0.00845964
RAB31|11031	0.336907	0.00845964
C13orf18|80183	0.336528	0.00845964
MEGF6|1953	0.33633	0.00845964
ZNF491|126069	0.336207	0.00845964
COPG|22820	0.336041	0.00845964
LOC284688|284688	0.335861	0.00845964
SFMBT2|57713	0.335687	0.00845964
SERPING1|710	0.335667	0.00845964
POU6F1|5463	0.335128	0.00845964
IL10|3586	0.334861	0.00845964
CYGB|114757	0.334804	0.00845964
SEL1L|6400	0.334801	0.00845964
FCGR2C|9103	0.334752	0.00845964
YIPF5|81555	0.334699	0.00845964
TMEM98|26022	0.334675	0.00845964
ZNF532|55205	0.334662	0.00845964
PEA15|8682	0.334485	0.00845964
CR1|1378	0.334414	0.00845964
FCGR2B|2213	0.334139	0.00845964
ARHGAP1|392	0.333708	0.00845964
SDF4|51150	0.333655	0.00845964
TBC1D9|23158	0.333457	0.00845964
KCTD16|57528	0.33324	0.0204408
SMOC2|64094	0.333189	0.00845964
BCORL1|63035	0.332752	0.00845964
TNFSF8|944	0.332701	0.00845964
ENPP2|5168	0.332102	0.00845964
KCTD17|79734	0.331445	0.00845964
IFFO1|25900	0.331445	0.00845964
NLRP12|91662	0.331285	0.00845964
GRK5|2869	0.331196	0.00845964
MAB21L2|10586	0.331097	0.00845964
AAK1|22848	0.330947	0.00845964
GNG11|2791	0.330809	0.00845964
EML1|2009	0.330751	0.00845964
SLC38A10|124565	0.33041	0.00845964
SEC23IP|11196	0.330257	0.00845964
ZBED1|9189	0.32954	0.00845964
IQSEC3|440073	0.329225	0.00845964
KIAA1199|57214	0.329193	0.00845964
RPS6KA2|6196	0.328911	0.00845964
GEM|2669	0.328668	0.00845964
ADAMTS6|11174	0.328446	0.00845964
ZC3H7B|23264	0.3284	0.00845964
C4orf42|92070	0.328292	0.00845964
ERLEC1|27248	0.328239	0.00845964
PACSIN1|29993	0.328193	0.0147021
ZNF362|149076	0.328129	0.00845964
LOC653786|653786	0.327981	0.00845964
ZNF366|167465	0.327685	0.00845964
CPXM2|119587	0.327591	0.00845964
RBPMS2|348093	0.327478	0.00845964
SGCE|8910	0.327374	0.00845964
DOCK11|139818	0.327327	0.00845964
PSAP|5660	0.327246	0.00845964
DBN1|1627	0.326663	0.00845964
SUSD5|26032	0.326485	0.0147021
PLEKHO1|51177	0.326416	0.00845964
ZBTB46|140685	0.326287	0.00845964
GNA12|2768	0.326111	0.00845964
GPR137B|7107	0.325944	0.00845964
SLC36A1|206358	0.325765	0.00845964
MEF2D|4209	0.325598	0.00845964
TNRC6B|23112	0.325309	0.00845964
CNTN4|152330	0.325266	0.00845964
PHACTR1|221692	0.324764	0.00845964
FOXN3|1112	0.324644	0.00845964
SKI|6497	0.32454	0.00845964
MYCT1|80177	0.324432	0.00845964
TNFRSF9|3604	0.324137	0.00845964
DZIP1|22873	0.323846	0.00845964
KIAA1644|85352	0.323341	0.00845964
TBC1D1|23216	0.323067	0.00845964
MYLK|4638	0.322774	0.00845964
MN1|4330	0.322732	0.00845964
NR2F2|7026	0.322688	0.00845964
SLC39A7|7922	0.322529	0.00845964
FAM124B|79843	0.322522	0.00845964
CCR1|1230	0.322519	0.00845964
CCL13|6357	0.322299	0.00845964
ALOX5|240	0.322224	0.00845964
SOX4|6659	0.321184	0.00845964
SLC16A10|117247	0.320984	0.0147021
EPYC|1833	0.320701	0.0408777
MS4A4A|51338	0.320477	0.00845964
ITGB1|3688	0.320252	0.00845964
GPR176|11245	0.320194	0.00845964
SNX9|51429	0.319886	0.00845964
ELK3|2004	0.319851	0.00845964
C1orf198|84886	0.319839	0.00845964
TPST2|8459	0.319626	0.00845964
HS2ST1|9653	0.319567	0.00845964
SPIN2A|54466	0.319516	0.00845964
SEC61A1|29927	0.319499	0.00845964
MS4A7|58475	0.319442	0.00845964
CTSZ|1522	0.319305	0.00845964
ZNF167|55888	0.319282	0.00845964
DRAM1|55332	0.319109	0.00845964
FCGR3A|2214	0.319006	0.00845964
PHC2|1912	0.31897	0.00845964
NF2|4771	0.318727	0.00845964
TBC1D16|125058	0.318618	0.00845964
ZNF281|23528	0.318519	0.00845964
CD99|4267	0.318304	0.00845964
ST8SIA1|6489	0.317996	0.00845964
PRKD3|23683	0.317871	0.00845964
LRCH1|23143	0.31787	0.00845964
HDAC7|51564	0.317609	0.00845964
MPDZ|8777	0.317442	0.00845964
C14orf49|161176	0.317339	0.00845964
SUCNR1|56670	0.317198	0.00845964
NFATC2|4773	0.31687	0.00845964
WIPI1|55062	0.316817	0.00845964
RNF216|54476	0.316752	0.00845964
RAPGEF2|9693	0.316657	0.00845964
PAM|5066	0.316603	0.00845964
BAI2|576	0.316339	0.00845964
LILRB4|11006	0.316155	0.00845964
NCKAP1L|3071	0.31608	0.00845964
RNASE1|6035	0.315954	0.00845964
TMEM169|92691	0.315867	0.0310308
FRMPD4|9758	0.315638	0.00845964
NUCB1|4924	0.315209	0.00845964
GRAP|10750	0.315186	0.00845964
JAZF1|221895	0.314794	0.00845964
SORCS2|57537	0.314644	0.00845964
OAF|220323	0.314161	0.0147021
LIPA|3988	0.314023	0.00845964
RBMS3|27303	0.313937	0.00845964
MOCS1|4337	0.313894	0.00845964
C4orf31|79625	0.313874	0.00845964
FUT11|170384	0.313852	0.00845964
TIAM2|26230	0.313781	0.00845964
TPCN1|53373	0.313745	0.00845964
ABCC9|10060	0.313651	0.00845964
C15orf54|400360	0.313589	0.00845964
TNS1|7145	0.313362	0.00845964
ATP6V0D2|245972	0.31333	0.00845964
NRK|203447	0.313151	0.0147021
SMARCA1|6594	0.313132	0.00845964
NDP|4693	0.312765	0.00845964
CCDC117|150275	0.312483	0.00845964
HILS1|373861	0.312152	0.00845964
MYH3|4621	0.312126	0.00845964
SPOCD1|90853	0.311796	0.00845964
IDUA|3425	0.311634	0.0147021
CCR8|1237	0.311546	0.00845964
EDA2R|60401	0.311309	0.00845964
ARHGEF6|9459	0.31123	0.00845964
TXNDC5|81567	0.311083	0.00845964
MXD4|10608	0.311021	0.00845964
IL7R|3575	0.310961	0.00845964
BHLHE22|27319	0.310771	0.00845964
FAM105A|54491	0.310696	0.00845964
JPH3|57338	0.310621	0.0147021
PLOD2|5352	0.310614	0.00845964
STX2|2054	0.310589	0.00845964
ARHGAP22|58504	0.310489	0.00845964
ITGAX|3687	0.310267	0.00845964
MYL4|4635	0.310112	0.0257985
GAL3ST4|79690	0.309915	0.00845964
NDST3|9348	0.309715	0.0257985
PRRX2|51450	0.309656	0.00845964
CCRL2|9034	0.309577	0.00845964
PTTG1IP|754	0.309214	0.00845964
GNB1|2782	0.309146	0.00845964
ANKRD44|91526	0.309004	0.00845964
LILRB3|11025	0.308906	0.00845964
FPR1|2357	0.308751	0.0147021
PTPRB|5787	0.308343	0.00845964
KDELC2|143888	0.308207	0.00845964
GJA1|2697	0.308068	0.00845964
KCTD10|83892	0.307954	0.00845964
PTGER2|5732	0.307937	0.0204408
RCN1|5954	0.307773	0.00845964
KCND1|3750	0.307623	0.00845964
MATN3|4148	0.307562	0.0147021
IMPG2|50939	0.307499	0.00845964
SLC2A3|6515	0.307355	0.00845964
CADM1|23705	0.30714	0.00845964
RSPRY1|89970	0.307107	0.00845964
FUT8|2530	0.307079	0.00845964
ADD1|118	0.306813	0.00845964
LGALS1|3956	0.306762	0.00845964
USP22|23326	0.306422	0.00845964
GBF1|8729	0.30615	0.00845964
SIGLEC1|6614	0.306113	0.00845964
TMEM8C|389827	0.30611	0.00845964
EHD2|30846	0.305945	0.00845964
NHEDC2|133308	0.305802	0.00845964
TNFRSF10C|8794	0.305752	0.00845964
ZNF583|147949	0.305494	0.00845964
LAMC3|10319	0.305139	0.00845964
CCDC149|91050	0.305078	0.0147021
PCNX|22990	0.304956	0.00845964
ELOVL5|60481	0.304874	0.00845964
HGF|3082	0.304804	0.00845964
PIK3CG|5294	0.30473	0.00845964
TBXAS1|6916	0.304627	0.00845964
SPI1|6688	0.304561	0.00845964
ARHGEF10|9639	0.304461	0.00845964
NCAM2|4685	0.304412	0.00845964
PTPRK|5796	0.304378	0.00845964
NINJ2|4815	0.304376	0.00845964
SLC30A5|64924	0.30436	0.00845964
GPR34|2857	0.304316	0.00845964
ZFAND3|60685	0.304242	0.00845964
C9orf170|401535	0.304197	0.00845964
SLC35E1|79939	0.304142	0.00845964
HIP1|3092	0.303868	0.00845964
DOCK2|1794	0.303717	0.00845964
LY86|9450	0.303602	0.00845964
CALCRL|10203	0.303474	0.00845964
SLC35B4|84912	0.303438	0.00845964
DOCK1|1793	0.303183	0.00845964
PTPRN|5798	0.303131	0.0257985
NFAM1|150372	0.302751	0.00845964
WNT5A|7474	0.302572	0.00845964
ADAMDEC1|27299	0.302304	0.00845964
CYP2U1|113612	0.302291	0.00845964
ELFN1|392617	0.302278	0.00845964
ZBTB20|26137	0.302241	0.00845964
EHD3|30845	0.302169	0.00845964
OTOA|146183	0.302167	0.00845964
RNF215|200312	0.302142	0.00845964
PCDHB11|56125	0.301887	0.00845964
CHST13|166012	0.301698	0.00845964
CHST12|55501	0.301006	0.00845964
C1QTNF2|114898	0.300472	0.00845964
NAIP|4671	0.30033	0.00845964
SERINC1|57515	0.300039	0.00845964
KANK4|163782	0.299802	0.00845964
LXN|56925	0.299774	0.0147021
C9orf44|158314	0.299651	0.00845964
ZSCAN2|54993	0.299302	0.00845964
TSPAN18|90139	0.299036	0.00845964
BAHCC1|57597	0.299004	0.00845964
MGAT5|4249	0.298962	0.00845964
CABIN1|23523	0.298881	0.00845964
BHLHE41|79365	0.29863	0.00845964
PALM2|114299	0.298599	0.00845964
HDX|139324	0.298571	0.00845964
CCDC92|80212	0.298543	0.00845964
CD302|9936	0.298349	0.00845964
CIC|23152	0.298143	0.00845964
ERG|2078	0.298009	0.00845964
NOTCH2|4853	0.297967	0.00845964
SLC43A2|124935	0.297805	0.00845964
USP51|158880	0.297768	0.00845964
ARFGAP3|26286	0.2974	0.00845964
GPR183|1880	0.297075	0.00845964
TLN2|83660	0.29688	0.00845964
PCDHB19P|84054	0.296824	0.00845964
TMEM136|219902	0.296796	0.00845964
FOXJ2|55810	0.296599	0.00845964
ZBTB38|253461	0.296558	0.00845964
VSIG4|11326	0.296381	0.00845964
MFAP3|4238	0.29634	0.00845964
CSF1|1435	0.296328	0.00845964
PCDHGA6|56109	0.296084	0.00845964
RSPO2|340419	0.295872	0.0147021
HSD17B11|51170	0.295731	0.00845964
SCN5A|6331	0.295211	0.00845964
C20orf112|140688	0.295079	0.00845964
SEMA5A|9037	0.29507	0.00845964
DIO2|1734	0.294901	0.00845964
PCDHB2|56133	0.294852	0.00845964
DNAJC18|202052	0.294661	0.00845964
DPY19L1|23333	0.294421	0.00845964
OPRL1|4987	0.294391	0.00845964
RUNDC2A|84127	0.294388	0.00845964
GNB4|59345	0.294288	0.00845964
TGFBR2|7048	0.294167	0.00845964
KIDINS220|57498	0.293997	0.00845964
CETP|1071	0.293927	0.00845964
CD63|967	0.29391	0.00845964
RPLP0P2|113157	0.293546	0.0204408
ELMO1|9844	0.293271	0.00845964
CA5B|11238	0.293014	0.0147021
SELPLG|6404	0.293008	0.00845964
PTPN9|5780	0.292751	0.00845964
SEPT2|4735	0.29267	0.00845964
KIAA1274|27143	0.292642	0.00845964
PAG1|55824	0.292642	0.00845964
LOC151162|151162	0.292428	0.00845964
PDIA5|10954	0.292329	0.00845964
NES|10763	0.292266	0.00845964
CBLB|868	0.291789	0.00845964
LOC344595|344595	0.291782	0.00845964
TEK|7010	0.291413	0.00845964
IGF2R|3482	0.291159	0.00845964
PLA2G5|5322	0.290834	0.0147021
FMNL1|752	0.29081	0.00845964
CELF2|10659	0.290747	0.00845964
HIVEP2|3097	0.290599	0.00845964
GPR107|57720	0.2905	0.00845964
LOC400940|400940	0.290494	0.0147021
CEP170L|645455	0.290396	0.00845964
CHST11|50515	0.290173	0.00845964
PECAM1|5175	0.290053	0.00845964
VCL|7414	0.289976	0.00845964
INHBB|3625	0.289798	0.00845964
FAM48B2|170067	0.289534	0.00845964
SLC2A13|114134	0.289439	0.00845964
MAPRE2|10982	0.289433	0.00845964
ZNF699|374879	0.289417	0.00845964
RTN4RL2|349667	0.289345	0.00845964
MYO1F|4542	0.289296	0.00845964
PTRF|284119	0.289239	0.00845964
PCDHGA2|56113	0.289237	0.00845964
LEPROT|54741	0.289166	0.00845964
RNF24|11237	0.289091	0.00845964
DTX3|196403	0.28904	0.00845964
SLC17A5|26503	0.288976	0.00845964
KLHL3|26249	0.288663	0.00845964
CD276|80381	0.28856	0.00845964
LILRA2|11027	0.288471	0.00845964
CERK|64781	0.288253	0.00845964
OXT|5020	0.288251	0.00845964
MPP1|4354	0.287987	0.00845964
NLRC4|58484	0.287939	0.00845964
SLC11A1|6556	0.287928	0.00845964
IL16|3603	0.287626	0.00845964
SMPD1|6609	0.287456	0.00845964
F2RL3|9002	0.287446	0.0147021
LPP|4026	0.287359	0.00845964
LILRA6|79168	0.287179	0.00845964
CREBL2|1389	0.287132	0.00845964
PRR5L|79899	0.287102	0.00845964
ANXA5|308	0.287081	0.00845964
ADORA1|134	0.286983	0.00845964
C5orf53|492311	0.286875	0.00845964
SLITRK4|139065	0.286516	0.00845964
MMRN2|79812	0.286295	0.00845964
PLA2G15|23659	0.286199	0.00845964
WTIP|126374	0.286137	0.00845964
FLJ42709|441094	0.285901	0.0147021
AKAP12|9590	0.285674	0.0147021
LOC100190939|100190939	0.285648	0.00845964
OSBPL5|114879	0.285634	0.00845964
RADIL|55698	0.285585	0.00845964
PTGER3|5733	0.285129	0.00845964
DPEP2|64174	0.285051	0.00845964
C1orf85|112770	0.285035	0.00845964
CARD8|22900	0.284997	0.00845964
ZNF333|84449	0.284929	0.00845964
XKR8|55113	0.284924	0.00845964
SDK1|221935	0.284922	0.00845964
WDFY1|57590	0.28486	0.00845964
CNTN6|27255	0.284832	0.0147021
MLEC|9761	0.284798	0.00845964
C1RL|51279	0.284749	0.00845964
GLIPR1|11010	0.284639	0.00845964
SLC30A1|7779	0.284633	0.00845964
TLR7|51284	0.284631	0.00845964
CYR61|3491	0.284629	0.0147021
KDELR1|10945	0.284588	0.00845964
POM121L9P|29774	0.284399	0.00845964
MFAP4|4239	0.284382	0.00845964
CACNA1E|777	0.284369	0.00845964
SHD|56961	0.284074	0.0147021
ZFYVE1|53349	0.284035	0.00845964
MKX|283078	0.284021	0.00845964
TLR8|51311	0.284007	0.00845964
SLC2A14|144195	0.284	0.0147021
DMWD|1762	0.283825	0.00845964
TPM4|7171	0.283797	0.00845964
SGCB|6443	0.283732	0.00845964
TMEM150B|284417	0.283486	0.00845964
CCDC46|201134	0.283404	0.00845964
CNN1|1264	0.28333	0.00845964
KIF3C|3797	0.283318	0.00845964
NEK6|10783	0.283175	0.00845964
NDN|4692	0.28311	0.00845964
CLEC1B|51266	0.283029	0.00845964
ZCCHC18|644353	0.282941	0.00845964
TMEM127|55654	0.282497	0.00845964
LCP2|3937	0.28238	0.00845964
MKL1|57591	0.28236	0.00845964
SPATS2L|26010	0.282281	0.00845964
BBS9|27241	0.282134	0.00845964
NDNL2|56160	0.282076	0.00845964
MEOX2|4223	0.281792	0.0147021
RBM43|375287	0.281619	0.00845964
TEAD2|8463	0.281617	0.00845964
RAPGEF1|2889	0.281581	0.00845964
PKD1|5310	0.281557	0.00845964
CYTL1|54360	0.281552	0.00845964
MIA3|375056	0.281413	0.00845964
TFEC|22797	0.281398	0.00845964
ZFHX3|463	0.28122	0.00845964
LAYN|143903	0.281169	0.00845964
FERMT3|83706	0.281105	0.00845964
MAN2A1|4124	0.280841	0.00845964
ACAN|176	0.280825	0.0257985
SEC22B|9554	0.280818	0.0204408
TMEM151A|256472	0.280598	0.0147021
FAM23A|653567	0.280507	0.00845964
LBH|81606	0.27994	0.00845964
C1orf54|79630	0.279774	0.00845964
NAALADL1|10004	0.279491	0.00845964
PIK3R5|23533	0.279476	0.00845964
FAM180A|389558	0.279453	0.00845964
CLCN6|1185	0.279327	0.00845964
TP53BP1|7158	0.279215	0.00845964
C6orf191|253582	0.279176	0.00845964
CDC42EP3|10602	0.279149	0.00845964
SSH1|54434	0.279095	0.00845964
MMD|23531	0.279052	0.00845964
CTSA|5476	0.278984	0.00845964
SARM1|23098	0.278847	0.00845964
CPE|1363	0.278625	0.00845964
RHOQ|23433	0.278613	0.00845964
TNN|63923	0.278602	0.0204408
SEMA5B|54437	0.278494	0.00845964
PGM2L1|283209	0.278415	0.00845964
QKI|9444	0.278092	0.00845964
PCDHB8|56128	0.278074	0.00845964
LSAMP|4045	0.277972	0.0147021
RASSF4|83937	0.277917	0.00845964
ZNF192|7745	0.277827	0.00845964
GALC|2581	0.277823	0.00845964
PLCG1|5335	0.277743	0.00845964
FNDC3A|22862	0.277741	0.00845964
ARMCX3|51566	0.277347	0.00845964
SLITRK3|22865	0.277334	0.0257985
GPR97|222487	0.2772	0.00845964
FNIP2|57600	0.27709	0.00845964
APLN|8862	0.277023	0.00845964
FLNA|2316	0.277015	0.00845964
GRAMD1A|57655	0.276742	0.00845964
PCGF2|7703	0.276741	0.00845964
PIGT|51604	0.276674	0.00845964
LINGO1|84894	0.276503	0.0204408
DISP1|84976	0.276261	0.0147021
FOSL2|2355	0.276048	0.00845964
HGSNAT|138050	0.275963	0.00845964
RAI2|10742	0.275846	0.00845964
SIGLEC5|8778	0.275624	0.00845964
SUN2|25777	0.275129	0.00845964
PTGIR|5739	0.275056	0.00845964
TMEM59L|25789	0.274953	0.00845964
ITGA9|3680	0.274893	0.00845964
SLC6A6|6533	0.274824	0.00845964
MYH10|4628	0.274785	0.00845964
SOX11|6664	0.27472	0.0455084
C22orf9|23313	0.274711	0.00845964
PCBP3|54039	0.274667	0.0257985
ZNF445|353274	0.274622	0.00845964
C22orf26|55267	0.274256	0.00845964
PDGFD|80310	0.273933	0.0147021
LTBP1|4052	0.27364	0.00845964
MAP1S|55201	0.273601	0.00845964
PCDHB14|56122	0.273239	0.00845964
PTEN|5728	0.27303	0.00845964
ITGA8|8516	0.272878	0.00845964
GOSR2|9570	0.272819	0.00845964
SHF|90525	0.272782	0.00845964
C13orf15|28984	0.272492	0.00845964
SEC14L1|6397	0.272401	0.00845964
PBXIP1|57326	0.2723	0.00845964
ZNF490|57474	0.272283	0.00845964
C5orf36|285600	0.271893	0.00845964
C1orf38|9473	0.271839	0.00845964
TCEAL5|340543	0.271791	0.00845964
LOC399959|399959	0.271614	0.00845964
TENC1|23371	0.271575	0.00845964
IMPAD1|54928	0.271469	0.00845964
CTSS|1520	0.271354	0.00845964
MXRA7|439921	0.271267	0.00845964
GPSM3|63940	0.271249	0.00845964
TNFRSF11B|4982	0.271227	0.00845964
ARAP3|64411	0.271223	0.00845964
SF3A1|10291	0.271169	0.00845964
TK2|7084	0.271058	0.00845964
PDE1A|5136	0.270924	0.0147021
PREX2|80243	0.270641	0.00845964
SLC38A7|55238	0.270583	0.00845964
STON1-GTF2A1L|286749	0.270534	0.0147021
CYTSB|92521	0.270469	0.00845964
NKD2|85409	0.270438	0.00845964
ANGPT1|284	0.270181	0.0147021
MC1R|4157	0.269953	0.00845964
PKN1|5585	0.269905	0.00845964
CD28|940	0.269872	0.00845964
KIAA1949|170954	0.269784	0.00845964
C11orf95|65998	0.269747	0.00845964
LAPTM4A|9741	0.269512	0.00845964
SLC12A4|6560	0.269443	0.00845964
PHF21A|51317	0.269387	0.00845964
HIGD1B|51751	0.269201	0.00845964
CBLN4|140689	0.269146	0.0257985
LRRC25|126364	0.269057	0.00845964
SOBP|55084	0.269043	0.00845964
SMOC1|64093	0.269018	0.0310308
FOXF1|2294	0.268784	0.00845964
TNFRSF1B|7133	0.26829	0.00845964
KCNA1|3736	0.268158	0.0147021
EPDR1|54749	0.268126	0.00845964
ATP6AP2|10159	0.268095	0.00845964
C12orf68|387856	0.268077	0.00845964
ST8SIA4|7903	0.268014	0.0204408
SDS|10993	0.26787	0.00845964
HEXB|3074	0.267825	0.00845964
MS4A6A|64231	0.267819	0.00845964
PTENP1|11191	0.267722	0.00845964
PODXL|5420	0.267709	0.0147021
ADRA1D|146	0.267683	0.00845964
ABHD2|11057	0.267663	0.00845964
GP5|2814	0.267483	0.00845964
STT3A|3703	0.267323	0.00845964
PCSK1|5122	0.267284	0.00845964
SIRPB1|10326	0.267148	0.00845964
ASPHD2|57168	0.266969	0.00845964
ZNF827|152485	0.266952	0.0147021
LIMK1|3984	0.26695	0.00845964
ITFG1|81533	0.266842	0.00845964
ZHX3|23051	0.266827	0.00845964
SULT1C4|27233	0.266676	0.00845964
FOXP3|50943	0.266498	0.00845964
ANKH|56172	0.266266	0.00845964
GALR1|2587	0.266232	0.00845964
HTR2B|3357	0.266205	0.00845964
CD33|945	0.266179	0.0204408
GAS7|8522	0.266117	0.00845964
CHN2|1124	0.266037	0.00845964
UHRF1BP1L|23074	0.265785	0.00845964
BET1L|51272	0.265514	0.00845964
FAM168A|23201	0.265375	0.0147021
CDH2|1000	0.265325	0.0257985
ARMCX1|51309	0.265325	0.00845964
ARL15|54622	0.265156	0.00845964
STK17B|9262	0.265135	0.00845964
FAM176A|84141	0.265102	0.00845964
MEGF10|84466	0.264969	0.0147021
RCVRN|5957	0.26493	0.0147021
LCTL|197021	0.264804	0.036037
UGGT1|56886	0.264752	0.00845964
DOK3|79930	0.264491	0.00845964
C10orf25|220979	0.26427	0.00845964
RARA|5914	0.264094	0.00845964
ZNF496|84838	0.264064	0.00845964
LOC338758|338758	0.263906	0.00845964
TRAF5|7188	0.263764	0.00845964
BTK|695	0.263744	0.00845964
GOPC|57120	0.263733	0.00845964
FCGRT|2217	0.263696	0.00845964
ZNF135|7694	0.263639	0.00845964
LOC401463|401463	0.263326	0.00845964
RNF122|79845	0.26315	0.00845964
EP300|2033	0.263149	0.00845964
FRMD6|122786	0.263096	0.00845964
LCA5|167691	0.263077	0.00845964
IBSP|3381	0.26304	0.0147021
MAP9|79884	0.262732	0.00845964
PLA2G7|7941	0.262673	0.00845964
GALNT2|2590	0.26262	0.00845964
HOXB5|3215	0.262532	0.00845964
ROCK1|6093	0.262396	0.00845964
SIGLEC6|946	0.262251	0.00845964
RDH8|50700	0.26225	0.00845964
GPC4|2239	0.262141	0.0147021
MFAP5|8076	0.261942	0.00845964
MCART6|401612	0.261938	0.00845964
FGR|2268	0.261874	0.00845964
IL10RA|3587	0.261839	0.00845964
ENTPD7|57089	0.261693	0.00845964
KCNN3|3782	0.261621	0.00845964
LRP3|4037	0.261472	0.00845964
YIPF3|25844	0.261402	0.00845964
TP53I11|9537	0.261337	0.00845964
PDE1B|5153	0.261329	0.00845964
CLEC5A|23601	0.261276	0.00845964
CD86|942	0.261275	0.0147021
ARHGAP18|93663	0.261188	0.00845964
DMXL2|23312	0.26113	0.00845964
H2BFXP|767811	0.261118	0.00845964
MGC45800|90768	0.261011	0.00845964
VEPH1|79674	0.260852	0.00845964
FAM20C|56975	0.260751	0.00845964
HABP4|22927	0.260582	0.00845964
C10orf128|170371	0.260535	0.00845964
AKAP11|11215	0.260162	0.00845964
NCAM1|4684	0.26011	0.00845964
OSCAR|126014	0.259879	0.00845964
IGFBP5|3488	0.25966	0.00845964
KCNS2|3788	0.259429	0.0204408
SORBS3|10174	0.259382	0.00845964
PALM|5064	0.259184	0.00845964
MDFIC|29969	0.25903	0.00845964
ANKRD50|57182	0.258845	0.00845964
LOC144571|144571	0.258612	0.0147021
HAVCR2|84868	0.258564	0.00845964
MSX2|4488	0.258548	0.00845964
ADRA2C|152	0.258443	0.0147021
PDLIM7|9260	0.258416	0.00845964
MAML2|84441	0.258399	0.00845964
ZNF843|283933	0.258148	0.00845964
S1PR1|1901	0.258021	0.0204408
SLC18A2|6571	0.25801	0.00845964
SYTL2|54843	0.257972	0.0147021
TRIM46|80128	0.257656	0.00845964
VAT1L|57687	0.257626	0.0257985
HCRTR2|3062	0.2576	0.0545235
NR2F1|7025	0.257489	0.00845964
CD53|963	0.257374	0.00845964
SMG6|23293	0.257336	0.00845964
SLC16A4|9122	0.257248	0.0147021
WNT9B|7484	0.257166	0.00845964
CHST3|9469	0.257111	0.00845964
SCG5|6447	0.256983	0.00845964
SLC45A3|85414	0.256808	0.00845964
CD300LB|124599	0.256806	0.0147021
CCDC88A|55704	0.256695	0.00845964
LARP6|55323	0.25665	0.00845964
SLFN12|55106	0.256639	0.00845964
COL13A1|1305	0.256389	0.00845964
PRR16|51334	0.256383	0.00845964
TMEM140|55281	0.256353	0.00845964
TECTA|7007	0.256306	0.0147021
INS-IGF2|723961	0.256213	0.0147021
IGSF6|10261	0.256202	0.00845964
IDS|3423	0.256028	0.00845964
FAM193A|8603	0.255792	0.00845964
APBB1IP|54518	0.255647	0.00845964
GJA5|2702	0.255641	0.00845964
CD300E|342510	0.255475	0.0257985
KCNAB2|8514	0.255294	0.00845964
HRH2|3274	0.255239	0.00845964
DYRK2|8445	0.255148	0.00845964
ZNF93|81931	0.255139	0.00845964
NOS3|4846	0.255039	0.00845964
FICD|11153	0.255024	0.00845964
SH3D19|152503	0.255021	0.00845964
C8orf48|157773	0.254943	0.00845964
TNC|3371	0.254833	0.00845964
DNAJC3|5611	0.254595	0.00845964
TYROBP|7305	0.254582	0.00845964
NHS|4810	0.254508	0.00845964
DYSF|8291	0.254488	0.0147021
CECR1|51816	0.254201	0.00845964
LILRB5|10990	0.254042	0.00845964
PGM3|5238	0.253954	0.00845964
ANKIB1|54467	0.253916	0.0147021
GALNS|2588	0.253853	0.00845964
GAB2|9846	0.253718	0.00845964
LOC285548|285548	0.253674	0.00845964
MAP3K2|10746	0.253659	0.00845964
DOCK10|55619	0.253607	0.0147021
PLDN|26258	0.253464	0.00845964
MLXIP|22877	0.253327	0.00845964
SLC15A4|121260	0.25284	0.00845964
OS9|10956	0.252701	0.00845964
AOC3|8639	0.252581	0.00845964
CKAP4|10970	0.252553	0.00845964
LOC646999|646999	0.252516	0.0147021
TEX261|113419	0.252475	0.00845964
EVI5|7813	0.252297	0.00845964
TCEAL7|56849	0.252192	0.00845964
LGR5|8549	0.252081	0.0147021
SNX18|112574	0.25207	0.00845964
PTPN21|11099	0.251842	0.00845964
LOC100192378|100192378	0.251723	0.0147021
TM7SF4|81501	0.251697	0.0204408
ZBTB10|65986	0.251598	0.0147021
MNDA|4332	0.251595	0.00845964
TNNT2|7139	0.251516	0.0257985
C15orf51|196968	0.251389	0.00845964
HSD17B6|8630	0.251222	0.0204408
PCDHB16|57717	0.251185	0.00845964
CAMK4|814	0.25112	0.00845964
KLHL5|51088	0.250965	0.00845964
CCDC102A|92922	0.2509	0.00845964
FCN1|2219	0.250882	0.0147021
IL2RA|3559	0.250688	0.00845964
LMAN1|3998	0.25065	0.00845964
KIAA1324L|222223	0.250354	0.00845964
C6orf225|619208	0.25033	0.00845964
PAPLN|89932	0.250288	0.0147021
LOC728264|728264	0.25025	0.0204408
OBSL1|23363	0.250209	0.00845964
ZNF225|7768	0.249967	0.00845964
P4HA1|5033	0.249879	0.0147021
MAS1|4142	0.249776	0.0147021
MGC42105|167359	0.24976	0.0310308
FAM119B|25895	0.249745	0.0257985
APOB48R|55911	0.249671	0.00845964
LCP1|3936	0.249658	0.00845964
HECW1|23072	0.24951	0.00845964
ALDH18A1|5832	0.249353	0.0257985
NOTCH3|4854	0.249218	0.00845964
SYNGAP1|8831	0.249191	0.00845964
CXCR4|7852	0.248667	0.00845964
TGFBI|7045	0.248655	0.0147021
KCNMB4|27345	0.248572	0.00845964
TRAM1L1|133022	0.248265	0.00845964
EVI2B|2124	0.248197	0.00845964
ZNF417|147687	0.248158	0.00845964
ADAMTS15|170689	0.247944	0.0147021
TNRC18|84629	0.247876	0.00845964
NRSN2|80023	0.247639	0.00845964
HK3|3101	0.247599	0.00845964
CHRNE|1145	0.247598	0.0147021
CLEC18C|283971	0.247589	0.0204408
UTRN|7402	0.247574	0.00845964
EPB41L3|23136	0.247362	0.00845964
TGFB1|7040	0.247308	0.00845964
FAM78A|286336	0.246815	0.00845964
SYTL4|94121	0.246745	0.00845964
PHTF1|10745	0.246638	0.00845964
THBS1|7057	0.246606	0.00845964
PTGIS|5740	0.246597	0.00845964
POU2F2|5452	0.246349	0.00845964
LMCD1|29995	0.246318	0.00845964
PPP1R9B|84687	0.246311	0.00845964
TTLL1|25809	0.246278	0.00845964
AFF3|3899	0.246104	0.0501115
GPR125|166647	0.245949	0.00845964
CSF3R|1441	0.245743	0.0310308
GALM|130589	0.24566	0.00845964
TRIM8|81603	0.245539	0.00845964
JDP2|122953	0.245527	0.00845964
PCDHGB5|56101	0.245303	0.00845964
PLCB2|5330	0.245277	0.00845964
MPEG1|219972	0.245257	0.00845964
SLC39A10|57181	0.245048	0.00845964
TMEM55A|55529	0.245004	0.00845964
LSM11|134353	0.244764	0.00845964
LOH3CR2A|29931	0.244514	0.00845964
TMED7-TICAM2|100302736	0.244438	0.00845964
C12orf53|196500	0.244407	0.0310308
GJC1|10052	0.244266	0.00845964
RNASE6|6039	0.243546	0.00845964
KIAA0430|9665	0.243544	0.00845964
SPSB1|80176	0.243517	0.00845964
FHOD3|80206	0.243449	0.036037
C12orf77|196415	0.243444	0.0147021
MS4A6E|245802	0.243125	0.0147021
MS4A2|2206	0.243055	0.0147021
SESTD1|91404	0.243048	0.00845964
DISC1|27185	0.242972	0.00845964
ARL2BP|23568	0.242885	0.0147021
SRGN|5552	0.242596	0.00845964
MTR|4548	0.242498	0.00845964
HERPUD1|9709	0.242474	0.00845964
PRELP|5549	0.242391	0.00845964
SHANK3|85358	0.242359	0.00845964
EMX2|2018	0.242232	0.0204408
ITSN1|6453	0.242202	0.00845964
SLC30A4|7782	0.242202	0.00845964
NACAD|23148	0.242146	0.0147021
APOE|348	0.242044	0.00845964
WIZ|58525	0.242022	0.00845964
PLOD3|8985	0.241941	0.00845964
TM6SF1|53346	0.241847	0.00845964
XKR5|389610	0.241616	0.0147021
LILRB1|10859	0.241589	0.00845964
STEAP2|261729	0.241539	0.00845964
DENND5B|160518	0.241093	0.00845964
CAPN11|11131	0.240975	0.0204408
LAT2|7462	0.240922	0.00845964
MTMR3|8897	0.240838	0.00845964
FOXF2|2295	0.240751	0.00845964
IFNAR2|3455	0.240742	0.0147021
VPS13B|157680	0.240718	0.00845964
CFH|3075	0.240599	0.0310308
NPTXR|23467	0.240535	0.0147021
REP15|387849	0.240447	0.00845964
BOD1L|259282	0.240422	0.00845964
CLEC4G|339390	0.24019	0.036037
RSU1|6251	0.240064	0.00845964
IL17RA|23765	0.239952	0.00845964
PCDHB13|56123	0.239513	0.00845964
TMEM8A|58986	0.239469	0.00845964
IGF1|3479	0.239462	0.00845964
ACRBP|84519	0.239423	0.0147021
AOAH|313	0.239417	0.00845964
CLIP3|25999	0.239387	0.0545235
CD200|4345	0.239365	0.0147021
GPR84|53831	0.239284	0.0408777
PCDHB3|56132	0.239216	0.0455084
ARHGAP6|395	0.239155	0.0147021
MIB1|57534	0.238984	0.00845964
ATP13A1|57130	0.238975	0.00845964
OPCML|4978	0.238924	0.0147021
ZBTB41|360023	0.238846	0.00845964
ROR1|4919	0.238829	0.00845964
ZYX|7791	0.238813	0.0147021
CYTH4|27128	0.238706	0.00845964
RAB11FIP5|26056	0.238635	0.00845964
SUFU|51684	0.238619	0.00845964
ATF2|1386	0.238599	0.00845964
PCDHGA3|56112	0.23837	0.00845964
GRM8|2918	0.23831	0.0204408
MFSD1|64747	0.2382	0.00845964
PDE10A|10846	0.238193	0.0204408
NBPF15|284565	0.238169	0.00845964
ZMYM4|9202	0.237773	0.00845964
SKIL|6498	0.237711	0.0147021
SIGLEC14|100049587	0.237604	0.00845964
NCDN|23154	0.237305	0.00845964
TMEM121|80757	0.237191	0.0204408
ZNF154|7710	0.237061	0.0147021
IGDCC4|57722	0.237027	0.0204408
TCTN3|26123	0.236613	0.00845964
DHRSX|207063	0.236479	0.00845964
ELMO2|63916	0.236446	0.00845964
DYNC1H1|1778	0.23626	0.00845964
S100A4|6275	0.236256	0.0204408
BMP4|652	0.236098	0.00845964
C20orf160|140706	0.235819	0.00845964
RAB8B|51762	0.235573	0.00845964
SEPT6|23157	0.235545	0.00845964
LPIN2|9663	0.235368	0.00845964
SNTB2|6645	0.235241	0.00845964
MARCH8|220972	0.235084	0.0147021
WDFY4|57705	0.235053	0.00845964
LOC644538|644538	0.234893	0.00845964
TMEM132D|121256	0.234847	0.0204408
GTDC1|79712	0.234834	0.00845964
EIF2AK4|440275	0.234793	0.00845964
SNX19|399979	0.23478	0.00845964
MBTPS2|51360	0.234776	0.00845964
IRS1|3667	0.234737	0.00845964
ANTXR2|118429	0.234674	0.0455084
DKK3|27122	0.234506	0.00845964
TMEM43|79188	0.234443	0.00845964
LOC441177|441177	0.234429	0.0455084
DENND2A|27147	0.234393	0.0257985
LRRC3|81543	0.234127	0.00845964
LOC283731|283731	0.234019	0.0408777
SNX29|92017	0.233977	0.00845964
LILRB2|10288	0.23396	0.00845964
C7orf10|79783	0.233829	0.0204408
NPR2|4882	0.233645	0.0147021
VASN|114990	0.233599	0.0147021
GORASP2|26003	0.233578	0.00845964
SCN3A|6328	0.233572	0.0147021
KCNQ3|3786	0.233217	0.00845964
GLB1|2720	0.233133	0.00845964
EDEM3|80267	0.233084	0.00845964
ZNF503|84858	0.232854	0.00845964
GIMAP6|474344	0.232851	0.00845964
MFSD7|84179	0.232815	0.0147021
LOC642852|642852	0.232702	0.00845964
ARL10|285598	0.23233	0.00845964
ZNF689|115509	0.232313	0.00845964
ZC3H10|84872	0.232305	0.00845964
TUG1|55000	0.232144	0.00845964
LOC100130872|100130872	0.23212	0.00845964
CYYR1|116159	0.23208	0.00845964
PLEKHG1|57480	0.232002	0.00845964
SLCO1C1|53919	0.231959	0.00845964
ELK1|2002	0.231715	0.00845964
SLC40A1|30061	0.231627	0.00845964
MS4A14|84689	0.231622	0.00845964
ZNF526|116115	0.23155	0.00845964
MAGED4|728239	0.231388	0.036037
TMCC2|9911	0.231306	0.0147021
KLHDC5|57542	0.23117	0.0147021
TNFAIP6|7130	0.231049	0.0501115
NBPF9|400818	0.231028	0.00845964
DNAJC12|56521	0.230986	0.0204408
CCKAR|886	0.230839	0.0257985
KBTBD11|9920	0.230741	0.0204408
PLXNB2|23654	0.230672	0.00845964
TCEAL3|85012	0.230534	0.00845964
CYSLTR2|57105	0.230305	0.0257985
HDGFL1|154150	0.230157	0.0408777
PID1|55022	0.230154	0.0147021
GRAPL|400581	0.230152	0.0204408
C1QC|714	0.230092	0.00845964
HUNK|30811	0.229891	0.0147021
LOC400804|400804	0.229703	0.0147021
BCL9L|283149	0.22968	0.00845964
COPS8|10920	0.229662	0.00845964
SPRED2|200734	0.229648	0.00845964
C7orf58|79974	0.229488	0.0147021
PYGO1|26108	0.229418	0.00845964
MMP1|4312	0.229314	0.00845964
PI4KA|5297	0.229311	0.0147021
PRRT1|80863	0.229084	0.00845964
FAM115A|9747	0.229014	0.00845964
SND1|27044	0.228796	0.00845964
SALL2|6297	0.228783	0.00845964
FNIP1|96459	0.228689	0.00845964
ARHGAP24|83478	0.228639	0.00845964
PHC1|1911	0.228354	0.0204408
SHC3|53358	0.228119	0.036037
PLEKHA9|51054	0.228104	0.00845964
MEX3C|51320	0.227986	0.00845964
MGAT2|4247	0.227953	0.00845964
KIAA0652|9776	0.227934	0.0147021
C6orf176|90632	0.22786	0.0204408
MLLT11|10962	0.227832	0.00845964
RAMP2|10266	0.227653	0.00845964
CRTC1|23373	0.22757	0.00845964
CXCL6|6372	0.227542	0.0257985
FAM176B|55194	0.227502	0.00845964
COPZ2|51226	0.227494	0.0204408
PPPDE1|51029	0.227474	0.00845964
ZNF175|7728	0.227461	0.00845964
ALDH3B1|221	0.227412	0.0257985
ZNF643|65243	0.227359	0.00845964
CILP|8483	0.227253	0.0455084
HAS2|3037	0.226929	0.00845964
FLJ16779|100192386	0.226806	0.0310308
CCL18|6362	0.226788	0.0147021
TIMP1|7076	0.226717	0.0310308
SDK2|54549	0.226701	0.00845964
GANAB|23193	0.226494	0.00845964
MID1|4281	0.226417	0.00845964
GATA6|2627	0.226251	0.00845964
AGPAT1|10554	0.226197	0.0408777
RAB11B|9230	0.225953	0.0147021
ABL2|27	0.225931	0.00845964
PIGK|10026	0.225623	0.00845964
AP2A1|160	0.22556	0.00845964
SEC62|7095	0.225557	0.0147021
VKORC1|79001	0.225515	0.0147021
BCL9|607	0.225489	0.00845964
HTR6|3362	0.225483	0.0147021
ACP2|53	0.225287	0.00845964
EVL|51466	0.22528	0.00845964
ADORA2A|135	0.225211	0.0147021
ZDHHC8|29801	0.225151	0.00845964
C19orf35|374872	0.225072	0.036037
DSE|29940	0.22468	0.00845964
SIPA1|6494	0.22467	0.00845964
LRRN1|57633	0.224591	0.0147021
PVRL3|25945	0.224588	0.0147021
LRRN3|54674	0.224484	0.0257985
MTMR2|8898	0.224374	0.0147021
UBR1|197131	0.224097	0.00845964
MYO1C|4641	0.224095	0.00845964
PRDM8|56978	0.224028	0.036037
NPR1|4881	0.223993	0.00845964
P704P|641455	0.223802	0.00845964
ABCA1|19	0.223556	0.00845964
ZNF71|58491	0.22354	0.00845964
ATM|472	0.223449	0.00845964
RNASE2|6036	0.223393	0.00845964
ZC3H12B|340554	0.223336	0.0501115
NEK9|91754	0.223269	0.00845964
MAPKAPK2|9261	0.223252	0.00845964
SNX20|124460	0.223157	0.00845964
TMEM30A|55754	0.223101	0.00845964
C3orf64|285203	0.223065	0.00845964
RAB39|54734	0.222967	0.0147021
KSR2|283455	0.222937	0.0147021
MT1F|4494	0.222356	0.0147021
PCDH10|57575	0.222353	0.071958
RRN3P2|653390	0.222068	0.00845964
CCL2|6347	0.22206	0.0455084
C9orf109|286333	0.222059	0.0545235
ZNF599|148103	0.221935	0.00845964
PRSS23|11098	0.22187	0.0204408
RAB11FIP2|22841	0.221859	0.00845964
ABI3BP|25890	0.221855	0.0204408
LOC400043|400043	0.221822	0.00845964
CLEC4A|50856	0.221616	0.00845964
ABCG1|9619	0.221546	0.00845964
GAA|2548	0.221453	0.0204408
SPRY1|10252	0.221196	0.0147021
CADM3|57863	0.221149	0.00845964
ACTN1|87	0.221139	0.00845964
RNF4|6047	0.221088	0.0204408
CPVL|54504	0.22105	0.0147021
PHLPP2|23035	0.221026	0.00845964
JOSD1|9929	0.220998	0.00845964
GYPC|2995	0.220979	0.0147021
CD37|951	0.220928	0.00845964
CBX6|23466	0.220914	0.00845964
C9orf47|286223	0.220899	0.0147021
HEXA|3073	0.220805	0.00845964
SRPR|6734	0.220798	0.0147021
SLC35E2|9906	0.220735	0.00845964
TMEM132E|124842	0.220602	0.0545235
TMEM39A|55254	0.220536	0.00845964
LOC100130776|100130776	0.220488	0.00845964
SDC3|9672	0.220463	0.00845964
NFATC1|4772	0.220407	0.00845964
VWC2|375567	0.220381	0.0591388
FAM171B|165215	0.220148	0.0545235
PTPRJ|5795	0.220039	0.00845964
NECAB1|64168	0.219989	0.00845964
RNF130|55819	0.219898	0.00845964
TNFSF13B|10673	0.219891	0.00845964
LOC158376|158376	0.21979	0.0147021
SIGLEC15|284266	0.219658	0.0204408
ZNF358|140467	0.219237	0.0147021
EXOC3L|283849	0.219062	0.00845964
IKZF4|64375	0.218848	0.00845964
KCNG2|26251	0.218636	0.0408777
CLDN11|5010	0.218259	0.036037
UTS2R|2837	0.218066	0.00845964
RAB28|9364	0.217967	0.00845964
FCAR|2204	0.217958	0.0501115
ZNF385D|79750	0.217891	0.0204408
TMSB15B|286527	0.217835	0.0204408
TMEM167A|153339	0.217773	0.00845964
SNX27|81609	0.217738	0.00845964
NUMBL|9253	0.217713	0.00845964
C6orf89|221477	0.217707	0.00845964
KATNAL1|84056	0.217677	0.00845964
ITFG3|83986	0.217569	0.00845964
GTF2A1|2957	0.217394	0.00845964
GIMAP8|155038	0.21735	0.00845964
APOLD1|81575	0.217315	0.0204408
DYNC1LI2|1783	0.217132	0.00845964
PELO|53918	0.217023	0.00845964
NAP1L6|645996	0.216857	0.0257985
SAMD4A|23034	0.216751	0.00845964
PPP3CA|5530	0.216748	0.00845964
RHOBTB2|23221	0.216716	0.00845964
TNKS|8658	0.216693	0.00845964
RASD2|23551	0.216693	0.00845964
EPAS1|2034	0.21663	0.00845964
ZNF25|219749	0.216345	0.0147021
FGF7|2252	0.216301	0.0147021
TRIM3|10612	0.216269	0.00845964
ZDHHC1|29800	0.216087	0.00845964
LASP1|3927	0.216018	0.0257985
KLHL24|54800	0.215966	0.00845964
[truncated: 18,244 more rows]
