# Supplementary material for: PDGFRβ Is a Novel Marker of Stromal Activation in Oral Squamous Cell Carcinomas
Source: PLoS One. 2016 Apr 29;11(4):e0154645. doi: 10.1371/journal.pone.0154645 (PMC4851360; doi:10.1371/journal.pone.0154645)
Supplement: S3 Table — TCGA OSCC data was queried against canonical pathway genesets (c2.cp.v5.0) derived from the molecular signature database (MSigDb) using average collagen expression as a continuous ranking variable. (XLSX) [file pone.0154645.s007.xlsx]

## Sheet: GSEA_output_OSCC
NAME	SIZE	ES	NES	NOM p-val	FDR q-val	FWER p-val	RANK AT MAX	LEADING EDGE
NABA_CORE_MATRISOME	273	0.773945	2.54133	0	0	0	1718	tags=43%, list=9%, signal=46%
NABA_ECM_GLYCOPROTEINS	194	0.7495	2.47365	0	0	0	1931	tags=41%, list=10%, signal=45%
REACTOME_EXTRACELLULAR_MATRIX_ORGANIZATION	84	0.807669	2.3178	0	0.00032	0.001	1130	tags=44%, list=6%, signal=46%
KEGG_ECM_RECEPTOR_INTERACTION	83	0.814896	2.29147	0	0.000333	0.002	1683	tags=52%, list=8%, signal=56%
REACTOME_GLYCOSAMINOGLYCAN_METABOLISM	108	0.691667	2.31	0	0.000389	0.002	3898	tags=57%, list=19%, signal=71%
NABA_ECM_REGULATORS	233	0.610299	2.3967	0	0.000427	0.001	2263	tags=29%, list=11%, signal=32%
REACTOME_NCAM_SIGNALING_FOR_NEURITE_OUT_GROWTH	64	0.697743	2.31387	0	0.000466	0.002	572	tags=23%, list=3%, signal=24%
REACTOME_NCAM1_INTERACTIONS	39	0.804295	2.24448	0	0.00124244	0.008	572	tags=33%, list=3%, signal=34%
NABA_COLLAGENS	44	0.85879	2.2448	0	0.00138049	0.008	749	tags=48%, list=4%, signal=49%
KEGG_FOCAL_ADHESION	199	0.683666	2.25373	0	0.00141208	0.008	3243	tags=45%, list=16%, signal=53%
REACTOME_AXON_GUIDANCE	241	0.594677	2.21906	0	0.00169039	0.011	3314	tags=36%, list=16%, signal=42%
REACTOME_COLLAGEN_FORMATION	56	0.851841	2.20582	0	0.00169233	0.012	1130	tags=54%, list=6%, signal=57%
REACTOME_CHONDROITIN_SULFATE_DERMATAN_SULFATE_METABOLISM	47	0.791091	2.19566	0	0.00182263	0.014	1953	tags=57%, list=10%, signal=63%
REACTOME_SIGNALING_BY_PDGF	118	0.625877	2.19643	0	0.00186428	0.014	3967	tags=44%, list=20%, signal=55%
NABA_PROTEOGLYCANS	35	0.79263	2.18652	0	0.00219529	0.019	1718	tags=54%, list=9%, signal=59%
REACTOME_INTEGRIN_CELL_SURFACE_INTERACTIONS	79	0.710758	2.14636	0	0.00321854	0.033	3240	tags=53%, list=16%, signal=63%
KEGG_NEUROACTIVE_LIGAND_RECEPTOR_INTERACTION	269	0.551082	2.14275	0	0.00324181	0.035	3768	tags=33%, list=19%, signal=40%
REACTOME_HEPARAN_SULFATE_HEPARIN_HS_GAG_METABOLISM	51	0.662353	2.13685	0	0.00329866	0.036	3898	tags=53%, list=19%, signal=65%
REACTOME_DEVELOPMENTAL_BIOLOGY	385	0.532277	2.14783	0	0.0034197	0.033	3917	tags=34%, list=19%, signal=41%
NABA_BASEMENT_MEMBRANES	40	0.837168	2.13308	0	0.00343308	0.039	1167	tags=50%, list=6%, signal=53%
REACTOME_PLATELET_ACTIVATION_SIGNALING_AND_AGGREGATION	196	0.562473	2.10168	0	0.00464886	0.061	3576	tags=39%, list=18%, signal=47%
NABA_ECM_AFFILIATED	162	0.53226	2.10301	0	0.00471264	0.059	3860	tags=36%, list=19%, signal=44%
REACTOME_GPCR_LIGAND_BINDING	387	0.51835	2.08785	0	0.00529058	0.07	4685	tags=34%, list=23%, signal=44%
ST_WNT_BETA_CATENIN_PATHWAY	34	0.648831	2.07452	0	0.00625042	0.086	2158	tags=32%, list=11%, signal=36%
REACTOME_DEGRADATION_OF_THE_EXTRACELLULAR_MATRIX	28	0.742119	2.07494	0	0.00651086	0.086	3170	tags=50%, list=16%, signal=59%
REACTOME_CELL_SURFACE_INTERACTIONS_AT_THE_VASCULAR_WALL	84	0.615507	2.05602	0.00328407	0.00716007	0.104	4502	tags=52%, list=22%, signal=67%
REACTOME_G_ALPHA_Q_SIGNALLING_EVENTS	179	0.504403	2.05602	0	0.00741578	0.104	3804	tags=32%, list=19%, signal=39%
REACTOME_CLASS_A1_RHODOPSIN_LIKE_RECEPTORS	286	0.525442	2.04817	0.00149701	0.0075022	0.115	3768	tags=30%, list=19%, signal=36%
REACTOME_PLATELET_HOMEOSTASIS	76	0.56722	2.05709	0	0.0075753	0.104	2875	tags=33%, list=14%, signal=38%
REACTOME_CHONDROITIN_SULFATE_BIOSYNTHESIS	19	0.868886	2.05961	0	0.00762287	0.103	1582	tags=74%, list=8%, signal=80%
REACTOME_HEMOSTASIS	449	0.4899	2.04842	0	0.00770558	0.114	3243	tags=31%, list=16%, signal=36%
REACTOME_SEMAPHORIN_INTERACTIONS	64	0.607412	2.0331	0	0.00892479	0.138	3314	tags=41%, list=16%, signal=48%
KEGG_LYSOSOME	119	0.605151	2.03407	0.00178891	0.00909797	0.136	4003	tags=50%, list=20%, signal=61%
REACTOME_RESPONSE_TO_ELEVATED_PLATELET_CYTOSOLIC_CA2_	80	0.612287	2.0234	0.00172117	0.00927617	0.155	3576	tags=45%, list=18%, signal=54%
KEGG_REGULATION_OF_ACTIN_CYTOSKELETON	211	0.520321	2.02589	0	0.00938784	0.15	3958	tags=38%, list=20%, signal=47%
KEGG_CELL_ADHESION_MOLECULES_CAMS	130	0.625827	2.02413	0.00165563	0.00944069	0.153	3491	tags=42%, list=17%, signal=51%
REACTOME_KERATAN_SULFATE_KERATIN_METABOLISM	30	0.706123	2.02647	0	0.0096311	0.15	3466	tags=53%, list=17%, signal=64%
ST_INTEGRIN_SIGNALING_PATHWAY	82	0.623513	2.0154	0.00170648	0.0101597	0.162	4124	tags=54%, list=20%, signal=67%
KEGG_VASCULAR_SMOOTH_MUSCLE_CONTRACTION	114	0.568722	2.01019	0	0.0105478	0.166	3120	tags=37%, list=15%, signal=43%
KEGG_AXON_GUIDANCE	128	0.546803	2.00336	0	0.0114442	0.184	3314	tags=35%, list=16%, signal=42%
REACTOME_METAL_ION_SLC_TRANSPORTERS	22	0.68686	1.99743	0.00179856	0.0120333	0.195	2563	tags=45%, list=13%, signal=52%
REACTOME_SIGNALING_BY_RHO_GTPASES	111	0.583753	1.9894	0	0.0120407	0.208	3364	tags=41%, list=17%, signal=49%
BIOCARTA_CALCINEURIN_PATHWAY	18	0.727802	1.99016	0	0.0121726	0.206	2647	tags=50%, list=13%, signal=58%
REACTOME_GASTRIN_CREB_SIGNALLING_PATHWAY_VIA_PKC_AND_MAPK	200	0.478723	1.98697	0	0.0122382	0.211	3815	tags=31%, list=19%, signal=38%
BIOCARTA_HDAC_PATHWAY	29	0.690214	1.99118	0	0.0123797	0.206	2598	tags=48%, list=13%, signal=55%
BIOCARTA_ARAP_PATHWAY	17	0.753517	1.99266	0.0019305	0.0125647	0.205	2627	tags=53%, list=13%, signal=61%
REACTOME_TRANSPORT_TO_THE_GOLGI_AND_SUBSEQUENT_MODIFICATION	33	0.676419	1.9789	0	0.0126297	0.223	4090	tags=61%, list=20%, signal=76%
KEGG_TGF_BETA_SIGNALING_PATHWAY	85	0.585883	1.97399	0	0.0133981	0.236	3952	tags=47%, list=20%, signal=58%
REACTOME_A_TETRASACCHARIDE_LINKER_SEQUENCE_IS_REQUIRED_FOR_GAG_SYNTHESIS	25	0.743191	1.96727	0	0.0145601	0.259	113	tags=28%, list=1%, signal=28%
REACTOME_KERATAN_SULFATE_BIOSYNTHESIS	26	0.680851	1.96492	0.00182149	0.0147183	0.264	3466	tags=46%, list=17%, signal=56%
KEGG_GLYCOSAMINOGLYCAN_BIOSYNTHESIS_HEPARAN_SULFATE	26	0.623668	1.9622	0.00175131	0.0150864	0.274	4938	tags=65%, list=24%, signal=86%
REACTOME_G_BETA_GAMMA_SIGNALLING_THROUGH_PI3KGAMMA	25	0.665175	1.95901	0.00364299	0.0152662	0.277	2636	tags=40%, list=13%, signal=46%
BIOCARTA_PAR1_PATHWAY	37	0.666958	1.95466	0	0.0155706	0.282	3059	tags=54%, list=15%, signal=64%
KEGG_ARRHYTHMOGENIC_RIGHT_VENTRICULAR_CARDIOMYOPATHY_ARVC	74	0.613581	1.95132	0.00352734	0.0158408	0.29	2424	tags=31%, list=12%, signal=35%
KEGG_PATHWAYS_IN_CANCER	324	0.478939	1.94567	0	0.0168085	0.303	3447	tags=27%, list=17%, signal=33%
REACTOME_G_ALPHA_I_SIGNALLING_EVENTS	187	0.526027	1.94271	0.00317965	0.0171476	0.317	4583	tags=38%, list=23%, signal=49%
REACTOME_NITRIC_OXIDE_STIMULATES_GUANYLATE_CYCLASE	25	0.749859	1.94035	0	0.017497	0.328	2875	tags=56%, list=14%, signal=65%
REACTOME_PEPTIDE_LIGAND_BINDING_RECEPTORS	175	0.517844	1.93696	0.00304878	0.0180829	0.339	2942	tags=22%, list=15%, signal=26%
KEGG_GLYCOSAMINOGLYCAN_BIOSYNTHESIS_CHONDROITIN_SULFATE	22	0.792949	1.9352	0	0.0181445	0.343	1900	tags=64%, list=9%, signal=70%
REACTOME_G_ALPHA_S_SIGNALLING_EVENTS	120	0.515649	1.92904	0.00455235	0.0188764	0.357	4084	tags=30%, list=20%, signal=37%
BIOCARTA_NO1_PATHWAY	30	0.674805	1.92975	0	0.0190995	0.356	2774	tags=37%, list=14%, signal=42%
REACTOME_VEGF_LIGAND_RECEPTOR_INTERACTIONS	10	0.900177	1.92601	0	0.019109	0.364	761	tags=60%, list=4%, signal=62%
REACTOME_SMOOTH_MUSCLE_CONTRACTION	23	0.775627	1.92189	0.0019305	0.0196282	0.378	1560	tags=43%, list=8%, signal=47%
KEGG_GLYCOSAMINOGLYCAN_DEGRADATION	21	0.712168	1.91928	0	0.0198347	0.386	2409	tags=52%, list=12%, signal=59%
KEGG_DILATED_CARDIOMYOPATHY	90	0.612727	1.91741	0.0268817	0.0198878	0.389	4364	tags=44%, list=22%, signal=56%
REACTOME_CLASS_B_2_SECRETIN_FAMILY_RECEPTORS	87	0.528262	1.91529	0	0.0201049	0.395	4599	tags=34%, list=23%, signal=44%
KEGG_GAP_JUNCTION	90	0.512228	1.91271	0	0.0203172	0.404	3815	tags=36%, list=19%, signal=44%
BIOCARTA_MYOSIN_PATHWAY	31	0.668649	1.90963	0	0.0206918	0.41	3059	tags=58%, list=15%, signal=68%
REACTOME_REGULATION_OF_INSULIN_LIKE_GROWTH_FACTOR_IGF_ACTIVITY_BY_INSULIN_LIKE_GROWTH_FACTOR_BINDING_PROTEINS_IGFBPS	16	0.711094	1.90504	0.00332779	0.0215033	0.418	2042	tags=38%, list=10%, signal=42%
REACTOME_CS_DS_DEGRADATION	12	0.84496	1.90268	0	0.021796	0.421	1947	tags=67%, list=10%, signal=74%
KEGG_MELANOMA	71	0.520406	1.89859	0	0.0223577	0.432	3339	tags=31%, list=17%, signal=37%
REACTOME_THROMBIN_SIGNALLING_THROUGH_PROTEINASE_ACTIVATED_RECEPTORS_PARS	32	0.608442	1.89238	0	0.0233867	0.454	2867	tags=41%, list=14%, signal=47%
KEGG_LEUKOCYTE_TRANSENDOTHELIAL_MIGRATION	115	0.519916	1.89258	0.00156495	0.0236668	0.452	3385	tags=35%, list=17%, signal=42%
REACTOME_G_ALPHA1213_SIGNALLING_EVENTS	73	0.553997	1.88206	0	0.0247853	0.492	3208	tags=38%, list=16%, signal=45%
KEGG_HYPERTROPHIC_CARDIOMYOPATHY_HCM	83	0.614243	1.88338	0.0295203	0.0249218	0.487	1747	tags=27%, list=9%, signal=29%
REACTOME_KERATAN_SULFATE_DEGRADATION	11	0.903881	1.88532	0.00193798	0.0250144	0.478	1947	tags=100%, list=10%, signal=111%
KEGG_CYTOKINE_CYTOKINE_RECEPTOR_INTERACTION	259	0.535768	1.88216	0.0115132	0.0250237	0.49	3407	tags=29%, list=17%, signal=35%
REACTOME_G_ALPHA_Z_SIGNALLING_EVENTS	44	0.57052	1.88378	0	0.0251041	0.484	4084	tags=43%, list=20%, signal=54%
REACTOME_HS_GAG_DEGRADATION	20	0.694668	1.87896	0.0088968	0.025306	0.505	2409	tags=45%, list=12%, signal=51%
KEGG_HEDGEHOG_SIGNALING_PATHWAY	56	0.568514	1.88549	0.00340715	0.0253216	0.477	2281	tags=25%, list=11%, signal=28%
REACTOME_G_PROTEIN_BETA_GAMMA_SIGNALLING	28	0.634307	1.8766	0	0.0255306	0.506	3059	tags=43%, list=15%, signal=50%
REACTOME_PLATELET_ADHESION_TO_EXPOSED_COLLAGEN	11	0.855006	1.87575	0	0.0255401	0.507	2040	tags=64%, list=10%, signal=71%
REACTOME_L1CAM_INTERACTIONS	84	0.547909	1.87301	0.00164745	0.0259606	0.515	2367	tags=30%, list=12%, signal=34%
BIOCARTA_ACE2_PATHWAY	13	0.790888	1.87022	0	0.0262552	0.525	280	tags=31%, list=1%, signal=31%
REACTOME_NETRIN1_SIGNALING	38	0.600188	1.87104	0.00340136	0.0263806	0.524	2493	tags=39%, list=12%, signal=45%
BIOCARTA_ALK_PATHWAY	37	0.646436	1.86361	0	0.0272896	0.538	4270	tags=54%, list=21%, signal=68%
REACTOME_NEUROTRANSMITTER_RECEPTOR_BINDING_AND_DOWNSTREAM_TRANSMISSION_IN_THE_POSTSYNAPTIC_CELL	135	0.483506	1.86095	0.00308642	0.027544	0.544	4771	tags=39%, list=24%, signal=51%
REACTOME_ACTIVATION_OF_CHAPERONE_GENES_BY_XBP1S	45	0.623403	1.86375	0.00195695	0.0275966	0.538	2627	tags=42%, list=13%, signal=48%
KEGG_GLYCOSPHINGOLIPID_BIOSYNTHESIS_GANGLIO_SERIES	15	0.762072	1.85817	0.00191571	0.0279788	0.554	3661	tags=80%, list=18%, signal=98%
KEGG_COMPLEMENT_AND_COAGULATION_CASCADES	68	0.580922	1.85213	0.0102389	0.0296088	0.569	3979	tags=40%, list=20%, signal=49%
REACTOME_HS_GAG_BIOSYNTHESIS	30	0.621949	1.84868	0.00179211	0.0302397	0.576	3744	tags=50%, list=19%, signal=61%
KEGG_PROSTATE_CANCER	89	0.511856	1.84162	0	0.0326028	0.605	3815	tags=36%, list=19%, signal=44%
REACTOME_REGULATION_OF_GENE_EXPRESSION_IN_BETA_CELLS	20	0.648364	1.84024	0.00491803	0.0327119	0.609	2004	tags=20%, list=10%, signal=22%
BIOCARTA_EPHA4_PATHWAY	10	0.775046	1.83748	0.00180832	0.033541	0.617	1060	tags=30%, list=5%, signal=32%
REACTOME_DIABETES_PATHWAYS	127	0.476768	1.83216	0	0.0349869	0.632	4412	tags=42%, list=22%, signal=53%
REACTOME_METABOLISM_OF_CARBOHYDRATES	232	0.439665	1.82917	0.00304878	0.0351857	0.637	3744	tags=29%, list=19%, signal=35%
REACTOME_PROSTANOID_LIGAND_RECEPTORS	8	0.853856	1.82964	0.0018622	0.035391	0.637	1413	tags=75%, list=7%, signal=81%
KEGG_BASAL_CELL_CARCINOMA	55	0.582227	1.82445	0.008726	0.0365404	0.65	4270	tags=42%, list=21%, signal=53%
REACTOME_OTHER_SEMAPHORIN_INTERACTIONS	15	0.730422	1.82181	0.00558659	0.0370896	0.657	3860	tags=60%, list=19%, signal=74%
REACTOME_PECAM1_INTERACTIONS	10	0.810769	1.82086	0	0.0372011	0.665	1395	tags=50%, list=7%, signal=54%
KEGG_MELANOGENESIS	101	0.496324	1.81671	0.00325733	0.0385293	0.679	4174	tags=36%, list=21%, signal=45%
REACTOME_SIGNAL_ATTENUATION	13	0.69055	1.8124	0.00539568	0.039261	0.689	3755	tags=69%, list=19%, signal=85%
REACTOME_ASPARAGINE_N_LINKED_GLYCOSYLATION	80	0.551857	1.81335	0.00367647	0.0392822	0.687	4090	tags=45%, list=20%, signal=56%
BIOCARTA_CARDIACEGF_PATHWAY	18	0.676084	1.81352	0	0.0395558	0.687	2731	tags=39%, list=14%, signal=45%
REACTOME_ROLE_OF_SECOND_MESSENGERS_IN_NETRIN1_SIGNALING	9	0.782774	1.80542	0.00368324	0.0416665	0.706	2493	tags=56%, list=12%, signal=63%
REACTOME_CGMP_EFFECTS	19	0.733597	1.80427	0.00552486	0.0418685	0.711	3479	tags=58%, list=17%, signal=70%
REACTOME_SEROTONIN_RECEPTORS	12	0.723424	1.80099	0.00729927	0.0427928	0.716	4322	tags=67%, list=21%, signal=85%
REACTOME_GLYCOSPHINGOLIPID_METABOLISM	37	0.5673	1.79995	0.00362976	0.0429126	0.72	3681	tags=41%, list=18%, signal=50%
REACTOME_INHIBITION_OF_INSULIN_SECRETION_BY_ADRENALINE_NORADRENALINE	25	0.607879	1.79729	0.0035524	0.0436189	0.729	4050	tags=44%, list=20%, signal=55%
REACTOME_POTASSIUM_CHANNELS	98	0.496763	1.79143	0.00316957	0.0456806	0.748	4583	tags=34%, list=23%, signal=43%
KEGG_HEMATOPOIETIC_CELL_LINEAGE	84	0.612021	1.78547	0.0138648	0.0460069	0.76	3984	tags=37%, list=20%, signal=46%
REACTOME_MYOGENESIS	28	0.624281	1.78584	0.0148148	0.0462992	0.758	4424	tags=50%, list=22%, signal=64%
KEGG_GLIOMA	65	0.498597	1.78587	0.00166389	0.0466749	0.758	3243	tags=31%, list=16%, signal=37%
SIG_CHEMOTAXIS	45	0.551869	1.78624	0	0.0469652	0.757	3620	tags=42%, list=18%, signal=51%
REACTOME_N_GLYCAN_ANTENNAE_ELONGATION_IN_THE_MEDIAL_TRANS_GOLGI	18	0.659937	1.78698	0.00362319	0.0469673	0.757	5369	tags=67%, list=27%, signal=91%
REACTOME_POST_TRANSLATIONAL_PROTEIN_MODIFICATION	177	0.466565	1.78785	0.00340136	0.047016	0.755	4090	tags=36%, list=20%, signal=44%
KEGG_OTHER_GLYCAN_DEGRADATION	16	0.696754	1.78245	0.0148148	0.0470643	0.768	3681	tags=63%, list=18%, signal=76%
KEGG_CALCIUM_SIGNALING_PATHWAY	176	0.483813	1.78056	0.0278232	0.0475634	0.772	4391	tags=36%, list=22%, signal=45%
NABA_SECRETED_FACTORS	341	0.430803	1.77948	0.00292398	0.0476812	0.775	3767	tags=24%, list=19%, signal=29%
REACTOME_CRMPS_IN_SEMA3A_SIGNALING	14	0.700418	1.77343	0.00957854	0.0502807	0.799	4381	tags=64%, list=22%, signal=82%
REACTOME_AMINE_LIGAND_BINDING_RECEPTORS	37	0.537269	1.7604	0.0137195	0.0558552	0.829	1894	tags=22%, list=9%, signal=24%
SA_MMP_CYTOKINE_CONNECTION	15	0.787348	1.75941	0.0113636	0.056006	0.834	3355	tags=67%, list=17%, signal=80%
BIOCARTA_EDG1_PATHWAY	27	0.599082	1.76109	0.00716846	0.0560504	0.829	4124	tags=59%, list=20%, signal=74%
KEGG_MAPK_SIGNALING_PATHWAY	265	0.424496	1.75329	0.00155039	0.0561695	0.847	3815	tags=26%, list=19%, signal=32%
REACTOME_ZINC_TRANSPORTERS	15	0.638374	1.75814	0.00934579	0.0563132	0.837	3226	tags=47%, list=16%, signal=56%
REACTOME_SIGNALING_BY_NOTCH	95	0.452963	1.75347	0.00160256	0.0565451	0.847	4001	tags=39%, list=20%, signal=48%
REACTOME_GABA_RECEPTOR_ACTIVATION	52	0.516494	1.75417	0.008	0.0565676	0.846	3731	tags=31%, list=19%, signal=38%
REACTOME_NEURONAL_SYSTEM	276	0.436148	1.75605	0.0030349	0.056901	0.842	4771	tags=33%, list=24%, signal=43%
REACTOME_SIGNAL_TRANSDUCTION_BY_L1	34	0.571673	1.7553	0.010453	0.0569387	0.844	2238	tags=35%, list=11%, signal=40%
KEGG_WNT_SIGNALING_PATHWAY	149	0.456374	1.75417	0.00162338	0.057013	0.846	3258	tags=27%, list=16%, signal=32%
REACTOME_HDL_MEDIATED_LIPID_TRANSPORT	15	0.718446	1.74415	0.00561798	0.0608633	0.865	2434	tags=53%, list=12%, signal=61%
REACTOME_SIGNALING_BY_BMP	22	0.676442	1.74157	0.00736648	0.0618443	0.87	4721	tags=68%, list=23%, signal=89%
KEGG_GLYCOSPHINGOLIPID_BIOSYNTHESIS_GLOBO_SERIES	14	0.692205	1.74071	0.00591716	0.0618503	0.87	2805	tags=57%, list=14%, signal=66%
KEGG_RENIN_ANGIOTENSIN_SYSTEM	17	0.673583	1.73025	0.00724638	0.0652497	0.89	2410	tags=47%, list=12%, signal=53%
REACTOME_REGULATION_OF_BETA_CELL_DEVELOPMENT	30	0.564748	1.73062	0.0111288	0.0654758	0.89	2472	tags=20%, list=12%, signal=23%
KEGG_FC_GAMMA_R_MEDIATED_PHAGOCYTOSIS	95	0.489843	1.73089	0.00512821	0.0657731	0.889	3958	tags=43%, list=20%, signal=53%
REACTOME_N_GLYCAN_ANTENNAE_ELONGATION	14	0.650299	1.73138	0.00716846	0.0658713	0.888	5369	tags=64%, list=27%, signal=88%
KEGG_NOTCH_SIGNALING_PATHWAY	47	0.515765	1.73266	0.00506757	0.0661025	0.887	2715	tags=36%, list=13%, signal=42%
REACTOME_TRAFFICKING_OF_GLUR2_CONTAINING_AMPA_RECEPTORS	15	0.642672	1.73187	0.0126126	0.0661115	0.888	4177	tags=67%, list=21%, signal=84%
REACTOME_PLATELET_AGGREGATION_PLUG_FORMATION	35	0.55734	1.72785	0.00825082	0.0662102	0.897	4124	tags=43%, list=20%, signal=54%
BIOCARTA_MEF2D_PATHWAY	18	0.613811	1.72289	0.00560748	0.0682447	0.904	2415	tags=44%, list=12%, signal=50%
BIOCARTA_NFAT_PATHWAY	53	0.507668	1.72354	0.0171233	0.0683756	0.903	2774	tags=32%, list=14%, signal=37%
KEGG_SMALL_CELL_LUNG_CANCER	84	0.513205	1.7208	0.00681431	0.0684898	0.906	1516	tags=19%, list=8%, signal=21%
REACTOME_TRANSPORT_OF_GLUCOSE_AND_OTHER_SUGARS_BILE_SALTS_AND_ORGANIC_ACIDS_METAL_IONS_AND_AMINE_COMPOUNDS	89	0.441569	1.71974	0.00591716	0.0686359	0.907	4697	tags=33%, list=23%, signal=42%
REACTOME_CELL_EXTRACELLULAR_MATRIX_INTERACTIONS	14	0.748685	1.72082	0.00914077	0.0689632	0.906	2026	tags=57%, list=10%, signal=63%
BIOCARTA_RAC1_PATHWAY	23	0.553629	1.7133	0.00527241	0.0704989	0.917	2986	tags=35%, list=15%, signal=41%
REACTOME_SIGNALING_BY_NOTCH4	12	0.737727	1.71516	0.0186916	0.0707506	0.911	4584	tags=58%, list=23%, signal=75%
REACTOME_LIPOPROTEIN_METABOLISM	28	0.584795	1.71355	0.0318021	0.0708116	0.917	2434	tags=36%, list=12%, signal=41%
REACTOME_SEMA3A_PLEXIN_REPULSION_SIGNALING_BY_INHIBITING_INTEGRIN_ADHESION	13	0.68578	1.71368	0.00551471	0.0711996	0.917	3159	tags=54%, list=16%, signal=64%
REACTOME_N_GLYCAN_TRIMMING_IN_THE_ER_AND_CALNEXIN_CALRETICULIN_CYCLE	13	0.767454	1.7075	0.003861	0.0726274	0.919	3324	tags=69%, list=16%, signal=83%
BIOCARTA_CCR5_PATHWAY	17	0.652958	1.70896	0.0126812	0.072735	0.919	3146	tags=41%, list=16%, signal=49%
REACTOME_SIGNALING_BY_NOTCH3	12	0.733116	1.70772	0.0169492	0.0729793	0.919	4584	tags=58%, list=23%, signal=75%
REACTOME_GPVI_MEDIATED_ACTIVATION_CASCADE	31	0.608753	1.69865	0.0145985	0.0776801	0.936	3208	tags=42%, list=16%, signal=50%
REACTOME_SIGNALING_BY_NOTCH2	12	0.734271	1.69684	0.0171103	0.0782995	0.938	4584	tags=58%, list=23%, signal=75%
REACTOME_REGULATION_OF_INSULIN_SECRETION	89	0.459244	1.69373	0.0189573	0.0798783	0.941	4084	tags=33%, list=20%, signal=41%
REACTOME_CD28_DEPENDENT_PI3K_AKT_SIGNALING	21	0.608206	1.69028	0.0202206	0.0809472	0.943	3208	tags=43%, list=16%, signal=51%
REACTOME_INWARDLY_RECTIFYING_K_CHANNELS	31	0.541635	1.69089	0.00506757	0.0810986	0.943	3309	tags=26%, list=16%, signal=31%
REACTOME_SPHINGOLIPID_METABOLISM	67	0.468714	1.68357	0.00695652	0.0831683	0.948	3869	tags=37%, list=19%, signal=46%
REACTOME_MUSCLE_CONTRACTION	46	0.68815	1.68366	0.0725806	0.0836015	0.948	1639	tags=30%, list=8%, signal=33%
REACTOME_GABA_B_RECEPTOR_ACTIVATION	38	0.510012	1.68441	0.00642055	0.0836353	0.948	5107	tags=39%, list=25%, signal=53%
REACTOME_CELL_DEATH_SIGNALLING_VIA_NRAGE_NRIF_AND_NADE	58	0.478056	1.68505	0.00513699	0.0837066	0.947	3995	tags=40%, list=20%, signal=49%
REACTOME_PRE_NOTCH_PROCESSING_IN_GOLGI	16	0.625239	1.68141	0.0218579	0.0840303	0.95	4001	tags=56%, list=20%, signal=70%
REACTOME_THROMBOXANE_SIGNALLING_THROUGH_TP_RECEPTOR	23	0.566794	1.67996	0.010582	0.0845828	0.951	2867	tags=35%, list=14%, signal=41%
REACTOME_NRAGE_SIGNALS_DEATH_THROUGH_JNK	43	0.547284	1.67731	0.005386	0.0849544	0.952	3995	tags=47%, list=20%, signal=58%
REACTOME_GLUCAGON_SIGNALING_IN_METABOLIC_REGULATION	33	0.545532	1.67461	0.0222222	0.0853701	0.955	4084	tags=39%, list=20%, signal=49%
BIOCARTA_MONOCYTE_PATHWAY	11	0.81471	1.67807	0.012963	0.0853721	0.952	3336	tags=91%, list=17%, signal=109%
BIOCARTA_TGFB_PATHWAY	19	0.688969	1.67739	0.014733	0.0854157	0.952	3258	tags=63%, list=16%, signal=75%
REACTOME_HYALURONAN_METABOLISM	14	0.645068	1.67469	0.0142602	0.0858009	0.955	2689	tags=50%, list=13%, signal=58%
REACTOME_TRANSMISSION_ACROSS_CHEMICAL_SYNAPSES	184	0.428317	1.675	0.00769231	0.0861307	0.955	5173	tags=38%, list=26%, signal=50%
REACTOME_GRB2_SOS_PROVIDES_LINKAGE_TO_MAPK_SIGNALING_FOR_INTERGRINS_	15	0.683007	1.66938	0.016791	0.0874978	0.959	1597	tags=33%, list=8%, signal=36%
BIOCARTA_BARRESTIN_PATHWAY	10	0.723174	1.6699	0.011257	0.0876413	0.959	5107	tags=90%, list=25%, signal=120%
REACTOME_GAP_JUNCTION_DEGRADATION	10	0.662373	1.67046	0.0150943	0.0877289	0.959	2086	tags=40%, list=10%, signal=45%
REACTOME_VOLTAGE_GATED_POTASSIUM_CHANNELS	43	0.555921	1.6683	0.032872	0.0878256	0.959	5617	tags=47%, list=28%, signal=64%
ST_DIFFERENTIATION_PATHWAY_IN_PC12_CELLS	45	0.529293	1.66616	0.012069	0.0888296	0.96	5340	tags=47%, list=26%, signal=63%
REACTOME_ADHERENS_JUNCTIONS_INTERACTIONS	27	0.55836	1.6648	0.019469	0.0892574	0.961	2733	tags=33%, list=14%, signal=39%
ST_JNK_MAPK_PATHWAY	40	0.54265	1.66292	0.0197842	0.0901843	0.963	3589	tags=35%, list=18%, signal=42%
REACTOME_PRE_NOTCH_EXPRESSION_AND_PROCESSING	38	0.527081	1.6617	0.0148515	0.0905726	0.967	4001	tags=47%, list=20%, signal=59%
REACTOME_CALNEXIN_CALRETICULIN_CYCLE	11	0.756557	1.66066	0.00972763	0.0906896	0.968	3222	tags=64%, list=16%, signal=76%
BIOCARTA_GPCR_PATHWAY	34	0.547445	1.65854	0.0161871	0.091669	0.969	2774	tags=35%, list=14%, signal=41%
KEGG_VEGF_SIGNALING_PATHWAY	74	0.439597	1.65225	0.00505902	0.0923282	0.976	2647	tags=27%, list=13%, signal=31%
BIOCARTA_TOB1_PATHWAY	19	0.6715	1.6571	0.0410714	0.0923574	0.972	2519	tags=47%, list=12%, signal=54%
KEGG_LONG_TERM_DEPRESSION	69	0.451055	1.65358	0.00622084	0.092378	0.975	3186	tags=28%, list=16%, signal=33%
REACTOME_P130CAS_LINKAGE_TO_MAPK_SIGNALING_FOR_INTEGRINS	15	0.666769	1.65283	0.0386029	0.092418	0.975	4124	tags=53%, list=20%, signal=67%
REACTOME_PROSTACYCLIN_SIGNALLING_THROUGH_PROSTACYCLIN_RECEPTOR	19	0.587839	1.65402	0.0182482	0.0925607	0.975	4583	tags=47%, list=23%, signal=61%
REACTOME_SIGNALING_BY_NOTCH1	67	0.431031	1.65497	0.00492611	0.0928274	0.975	3729	tags=36%, list=18%, signal=44%
REACTOME_SIGNALLING_BY_NGF	212	0.407686	1.65418	0	0.0929557	0.975	3995	tags=33%, list=20%, signal=41%
REACTOME_TRAFFICKING_AND_PROCESSING_OF_ENDOSOMAL_TLR	11	0.783817	1.65516	0.0117417	0.0932324	0.974	2263	tags=55%, list=11%, signal=61%
BIOCARTA_COMP_PATHWAY	18	0.684826	1.64293	0.0442804	0.0982915	0.982	3812	tags=44%, list=19%, signal=55%
REACTOME_DOWNSTREAM_SIGNAL_TRANSDUCTION	91	0.459047	1.64349	0.00500835	0.0983578	0.982	3950	tags=34%, list=20%, signal=42%
BIOCARTA_LYM_PATHWAY	10	0.77202	1.64073	0.0201465	0.0994078	0.982	3139	tags=80%, list=16%, signal=95%
KEGG_SULFUR_METABOLISM	12	0.64092	1.6377	0.0356473	0.100649	0.983	1271	tags=33%, list=6%, signal=36%
REACTOME_ADP_SIGNALLING_THROUGH_P2RY12	21	0.576223	1.63822	0.0199275	0.100721	0.983	2636	tags=33%, list=13%, signal=38%
REACTOME_SIGNAL_AMPLIFICATION	31	0.518864	1.63641	0.0154374	0.101137	0.985	2867	tags=32%, list=14%, signal=38%
REACTOME_EICOSANOID_LIGAND_BINDING_RECEPTORS	14	0.652009	1.63564	0.0258303	0.101167	0.985	3633	tags=71%, list=18%, signal=87%
REACTOME_CREATION_OF_C4_AND_C2_ACTIVATORS	8	0.794249	1.63067	0.0344828	0.104253	0.986	3812	tags=63%, list=19%, signal=77%
REACTOME_DAG_AND_IP3_SIGNALING	31	0.558677	1.62799	0.0142349	0.105741	0.987	3731	tags=42%, list=19%, signal=51%
KEGG_CHEMOKINE_SIGNALING_PATHWAY	187	0.462216	1.62678	0.0499168	0.106161	0.987	3892	tags=33%, list=19%, signal=41%
REACTOME_INITIAL_TRIGGERING_OF_COMPLEMENT	13	0.725427	1.62248	0.040367	0.108406	0.987	3812	tags=54%, list=19%, signal=66%
KEGG_ADHERENS_JUNCTION	73	0.501517	1.62307	0.0204429	0.108562	0.987	2326	tags=30%, list=12%, signal=34%
BIOCARTA_SPPA_PATHWAY	22	0.571886	1.61688	0.0270758	0.112422	0.988	1297	tags=32%, list=6%, signal=34%
BIOCARTA_AMI_PATHWAY	20	0.617808	1.61617	0.0339286	0.112426	0.988	3967	tags=40%, list=20%, signal=50%
KEGG_GLYCOSAMINOGLYCAN_BIOSYNTHESIS_KERATAN_SULFATE	15	0.616343	1.60777	0.0343511	0.117384	0.99	4360	tags=47%, list=22%, signal=59%
BIOCARTA_ECM_PATHWAY	24	0.575771	1.60873	0.0248668	0.11776	0.99	1531	tags=29%, list=8%, signal=32%
KEGG_LEISHMANIA_INFECTION	70	0.549049	1.60789	0.0666667	0.117846	0.99	3935	tags=41%, list=20%, signal=51%
REACTOME_GLUCAGON_TYPE_LIGAND_RECEPTORS	33	0.502157	1.60169	0.0241546	0.120272	0.99	4583	tags=36%, list=23%, signal=47%
REACTOME_SEMA3A_PAK_DEPENDENT_AXON_REPULSION	14	0.6424	1.60102	0.0235507	0.120323	0.99	3314	tags=50%, list=16%, signal=60%
REACTOME_AMINO_ACID_TRANSPORT_ACROSS_THE_PLASMA_MEMBRANE	31	0.532075	1.5978	0.0351759	0.120449	0.992	5192	tags=45%, list=26%, signal=61%
REACTOME_ACTIVATED_NOTCH1_TRANSMITS_SIGNAL_TO_THE_NUCLEUS	25	0.534686	1.59908	0.0265018	0.120467	0.99	3982	tags=48%, list=20%, signal=60%
BIOCARTA_DC_PATHWAY	22	0.669705	1.59815	0.0536044	0.120707	0.992	1496	tags=27%, list=7%, signal=29%
BIOCARTA_PTEN_PATHWAY	18	0.598267	1.60327	0.0159574	0.12073	0.99	5688	tags=72%, list=28%, signal=101%
REACTOME_RECEPTOR_LIGAND_BINDING_INITIATES_THE_SECOND_PROTEOLYTIC_CLEAVAGE_OF_NOTCH_RECEPTOR	11	0.657549	1.60184	0.0287253	0.120744	0.99	3982	tags=64%, list=20%, signal=79%
REACTOME_PTM_GAMMA_CARBOXYLATION_HYPUSINE_FORMATION_AND_ARYLSULFATASE_ACTIVATION	26	0.533899	1.59942	0.0240296	0.12076	0.99	3762	tags=46%, list=19%, signal=57%
REACTOME_UNFOLDED_PROTEIN_RESPONSE	76	0.478673	1.60245	0.0242537	0.120762	0.99	4228	tags=46%, list=21%, signal=58%
BIOCARTA_CBL_PATHWAY	13	0.639839	1.59942	0.0289855	0.121335	0.99	3450	tags=54%, list=17%, signal=65%
ST_GA12_PATHWAY	23	0.541868	1.59452	0.0214669	0.122535	0.992	4124	tags=43%, list=20%, signal=55%
BIOCARTA_VITCB_PATHWAY	11	0.707804	1.59229	0.0319549	0.123121	0.992	4063	tags=55%, list=20%, signal=68%
REACTOME_IL_RECEPTOR_SHC_SIGNALING	27	0.599587	1.59291	0.053286	0.123222	0.992	3892	tags=48%, list=19%, signal=60%
REACTOME_NOTCH_HLH_TRANSCRIPTION_PATHWAY	12	0.644634	1.59122	0.0216216	0.123502	0.992	2604	tags=58%, list=13%, signal=67%
BIOCARTA_CLASSIC_PATHWAY	13	0.72751	1.5899	0.0509434	0.124069	0.993	3812	tags=54%, list=19%, signal=66%
REACTOME_REGULATION_OF_INSULIN_SECRETION_BY_GLUCAGON_LIKE_PEPTIDE1	42	0.496448	1.58745	0.0360825	0.125664	0.994	4583	tags=40%, list=23%, signal=52%
BIOCARTA_GSK3_PATHWAY	27	0.533762	1.58512	0.03367	0.126576	0.994	2848	tags=37%, list=14%, signal=43%
REACTOME_COMPLEMENT_CASCADE	29	0.58773	1.58368	0.0478723	0.126647	0.994	3812	tags=38%, list=19%, signal=47%
REACTOME_COPI_MEDIATED_TRANSPORT	9	0.695387	1.58524	0.0240964	0.127052	0.994	2627	tags=56%, list=13%, signal=64%
REACTOME_DCC_MEDIATED_ATTRACTIVE_SIGNALING	13	0.631398	1.58385	0.0240741	0.127059	0.994	1189	tags=31%, list=6%, signal=33%
BIOCARTA_AGPCR_PATHWAY	13	0.644599	1.58216	0.024911	0.12739	0.996	2774	tags=46%, list=14%, signal=53%
REACTOME_ROLE_OF_DCC_IN_REGULATING_APOPTOSIS	10	0.641098	1.57707	0.0233463	0.130309	0.996	3420	tags=50%, list=17%, signal=60%
REACTOME_ADENYLATE_CYCLASE_ACTIVATING_PATHWAY	10	0.685602	1.57785	0.0381125	0.1307	0.996	5107	tags=60%, list=25%, signal=80%
REACTOME_PEPTIDE_HORMONE_BIOSYNTHESIS	14	0.650197	1.5771	0.0614525	0.130864	0.996	5330	tags=64%, list=26%, signal=87%
REACTOME_GAMMA_CARBOXYLATION_TRANSPORT_AND_AMINO_TERMINAL_CLEAVAGE_OF_PROTEINS	10	0.658787	1.57442	0.0309478	0.131711	0.996	3762	tags=60%, list=19%, signal=74%
REACTOME_IL_3_5_AND_GM_CSF_SIGNALING	43	0.547316	1.57325	0.062069	0.13224	0.996	3892	tags=49%, list=19%, signal=60%
REACTOME_THE_ACTIVATION_OF_ARYLSULFATASES	12	0.636984	1.57445	0.035316	0.132262	0.996	4968	tags=67%, list=25%, signal=88%
KEGG_JAK_STAT_SIGNALING_PATHWAY	151	0.446818	1.56957	0.0336538	0.13488	0.998	3892	tags=28%, list=19%, signal=35%
BIOCARTA_PLATELETAPP_PATHWAY	14	0.670264	1.56819	0.0665468	0.135501	0.998	3967	tags=43%, list=20%, signal=53%
REACTOME_THE_ROLE_OF_NEF_IN_HIV1_REPLICATION_AND_DISEASE_PATHOGENESIS	27	0.579069	1.56614	0.0577617	0.136816	0.998	4466	tags=63%, list=22%, signal=81%
REACTOME_CELL_JUNCTION_ORGANIZATION	77	0.435702	1.56421	0.0424144	0.137319	0.998	2991	tags=26%, list=15%, signal=30%
BIOCARTA_AKAP13_PATHWAY	12	0.623556	1.56421	0.0256881	0.137903	0.998	2774	tags=42%, list=14%, signal=48%
REACTOME_TRAFFICKING_OF_AMPA_RECEPTORS	27	0.498981	1.55839	0.0371622	0.140788	0.999	4177	tags=44%, list=21%, signal=56%
KEGG_ENDOCYTOSIS	179	0.393523	1.55959	0.0132013	0.140936	0.999	3262	tags=27%, list=16%, signal=32%
REACTOME_PHOSPHOLIPASE_C_MEDIATED_CASCADE	53	0.473463	1.55749	0.0636516	0.141042	0.999	3731	tags=34%, list=19%, signal=42%
REACTOME_CELL_CELL_COMMUNICATION	118	0.417267	1.55871	0.0250391	0.141087	0.999	4265	tags=33%, list=21%, signal=42%
REACTOME_FACILITATIVE_NA_INDEPENDENT_GLUCOSE_TRANSPORTERS	12	0.602548	1.55661	0.0483005	0.141224	0.999	4697	tags=58%, list=23%, signal=76%
BIOCARTA_INTRINSIC_PATHWAY	23	0.56577	1.55388	0.0780142	0.143121	0.999	982	tags=17%, list=5%, signal=18%
BIOCARTA_LECTIN_PATHWAY	11	0.671323	1.55236	0.0587156	0.143278	0.999	2925	tags=27%, list=15%, signal=32%
REACTOME_PI_METABOLISM	47	0.513901	1.55276	0.0332168	0.143477	0.999	5340	tags=53%, list=26%, signal=72%
KEGG_RENAL_CELL_CARCINOMA	70	0.441314	1.54863	0.0362438	0.144681	0.999	3815	tags=31%, list=19%, signal=39%
REACTOME_P75_NTR_RECEPTOR_MEDIATED_SIGNALLING	79	0.409206	1.5459	0.0152542	0.144855	1	3995	tags=34%, list=20%, signal=42%
REACTOME_IL_7_SIGNALING	11	0.710742	1.54893	0.0372439	0.14497	0.999	4302	tags=64%, list=21%, signal=81%
KEGG_CHRONIC_MYELOID_LEUKEMIA	73	0.436144	1.54625	0.0337268	0.145039	0.999	3815	tags=34%, list=19%, signal=42%
REACTOME_CA_DEPENDENT_EVENTS	29	0.528373	1.54737	0.0453752	0.145248	0.999	5107	tags=52%, list=25%, signal=69%
BIOCARTA_ERYTH_PATHWAY	15	0.607143	1.54897	0.053407	0.145529	0.999	5336	tags=60%, list=26%, signal=82%
REACTOME_NEGATIVE_REGULATION_OF_THE_PI3K_AKT_NETWORK	7	0.686755	1.54637	0.0396825	0.145537	0.999	2004	tags=43%, list=10%, signal=48%
REACTOME_G_BETA_GAMMA_SIGNALLING_THROUGH_PLC_BETA	20	0.544975	1.54186	0.030853	0.147316	1	3059	tags=35%, list=15%, signal=41%
REACTOME_TRANS_GOLGI_NETWORK_VESICLE_BUDDING	57	0.447902	1.54216	0.0201465	0.147624	1	5285	tags=56%, list=26%, signal=76%
REACTOME_HYALURONAN_UPTAKE_AND_DEGRADATION	10	0.655455	1.54058	0.0573013	0.14803	1	2689	tags=50%, list=13%, signal=58%
REACTOME_DOPAMINE_NEUROTRANSMITTER_RELEASE_CYCLE	11	0.632263	1.53946	0.0433996	0.148459	1	5049	tags=55%, list=25%, signal=73%
REACTOME_SYNTHESIS_OF_PIPS_AT_THE_PLASMA_MEMBRANE	30	0.556549	1.5349	0.0473684	0.149024	1	4154	tags=50%, list=21%, signal=63%
BIOCARTA_NKT_PATHWAY	29	0.615672	1.53494	0.119005	0.149581	1	3174	tags=38%, list=16%, signal=45%
REACTOME_SIGNALING_BY_EGFR_IN_CANCER	105	0.411144	1.53742	0.0152027	0.149764	1	4250	tags=34%, list=21%, signal=43%
BIOCARTA_SHH_PATHWAY	16	0.60959	1.53516	0.0499109	0.149986	1	2774	tags=31%, list=14%, signal=36%
BIOCARTA_IL7_PATHWAY	17	0.67959	1.5363	0.0669145	0.150149	1	4302	tags=65%, list=21%, signal=82%
WNT_SIGNALING	89	0.405983	1.53526	0.0145631	0.150521	1	2981	tags=20%, list=15%, signal=24%
ST_GA13_PATHWAY	37	0.4795	1.53118	0.040146	0.151918	1	3068	tags=27%, list=15%, signal=32%
REACTOME_TRANSPORT_OF_INORGANIC_CATIONS_ANIONS_AND_AMINO_ACIDS_OLIGOPEPTIDES	92	0.407427	1.52798	0.0393939	0.15383	1	5510	tags=38%, list=27%, signal=52%
KEGG_TYPE_II_DIABETES_MELLITUS	46	0.466806	1.52818	0.0439739	0.154297	1	3208	tags=26%, list=16%, signal=31%
BIOCARTA_VEGF_PATHWAY	29	0.48175	1.52371	0.0381818	0.157384	1	3240	tags=41%, list=16%, signal=49%
REACTOME_OPIOID_SIGNALLING	77	0.41635	1.52129	0.0304976	0.159195	1	4117	tags=32%, list=20%, signal=41%
REACTOME_G_PROTEIN_ACTIVATION	27	0.496878	1.51986	0.0472855	0.16003	1	4583	tags=37%, list=23%, signal=48%
BIOCARTA_LAIR_PATHWAY	16	0.644194	1.51641	0.0656934	0.162695	1	3336	tags=50%, list=17%, signal=60%
BIOCARTA_FCER1_PATHWAY	38	0.493157	1.51184	0.0498155	0.164647	1	3815	tags=45%, list=19%, signal=55%
BIOCARTA_CXCR4_PATHWAY	24	0.538309	1.51263	0.0382609	0.164982	1	4124	tags=46%, list=20%, signal=58%
REACTOME_YAP1_AND_WWTR1_TAZ_STIMULATED_GENE_EXPRESSION	23	0.559751	1.51193	0.0534759	0.165153	1	2438	tags=26%, list=12%, signal=30%
REACTOME_INTEGRIN_ALPHAIIB_BETA3_SIGNALING	27	0.530281	1.51304	0.0495575	0.165195	1	4124	tags=44%, list=20%, signal=56%
REACTOME_NGF_SIGNALLING_VIA_TRKA_FROM_THE_PLASMA_MEMBRANE	134	0.390283	1.50718	0.0263591	0.168269	1	3950	tags=32%, list=20%, signal=40%
BIOCARTA_TCR_PATHWAY	44	0.517291	1.50723	0.0885609	0.168822	1	5207	tags=55%, list=26%, signal=73%
BIOCARTA_NOS1_PATHWAY	21	0.545353	1.50219	0.0476191	0.169717	1	2774	tags=29%, list=14%, signal=33%
BIOCARTA_INTEGRIN_PATHWAY	38	0.504693	1.50023	0.0608696	0.169813	1	1938	tags=26%, list=10%, signal=29%
BIOCARTA_PDGF_PATHWAY	32	0.526561	1.50072	0.0552585	0.169949	1	3755	tags=41%, list=19%, signal=50%
REACTOME_PLC_BETA_MEDIATED_EVENTS	42	0.478144	1.50429	0.0375427	0.169973	1	4117	tags=40%, list=20%, signal=51%
REACTOME_GLYCOPROTEIN_HORMONES	12	0.649331	1.50296	0.0849421	0.170069	1	5330	tags=67%, list=26%, signal=91%
BIOCARTA_CTCF_PATHWAY	23	0.560224	1.50119	0.0580762	0.170117	1	3073	tags=43%, list=15%, signal=51%
REACTOME_INHIBITION_OF_VOLTAGE_GATED_CA2_CHANNELS_VIA_GBETA_GAMMA_SUBUNITS	25	0.499783	1.50349	0.0459966	0.170149	1	4583	tags=32%, list=23%, signal=41%
BIOCARTA_INFLAM_PATHWAY	28	0.566591	1.50228	0.101243	0.170241	1	4904	tags=39%, list=24%, signal=52%
KEGG_PRION_DISEASES	35	0.460579	1.50429	0.0525424	0.17058	1	3815	tags=31%, list=19%, signal=39%
KEGG_COLORECTAL_CANCER	62	0.434552	1.4953	0.0397924	0.171117	1	3258	tags=29%, list=16%, signal=35%
REACTOME_CD28_CO_STIMULATION	31	0.503946	1.49551	0.0578662	0.17149	1	3314	tags=35%, list=16%, signal=42%
BIOCARTA_GRANULOCYTES_PATHWAY	13	0.689033	1.49594	0.093985	0.171687	1	3336	tags=62%, list=17%, signal=74%
BIOCARTA_BCELLSURVIVAL_PATHWAY	16	0.543257	1.49649	0.0431655	0.171759	1	3073	tags=38%, list=15%, signal=44%
KEGG_VIRAL_MYOCARDITIS	68	0.509884	1.4973	0.0931459	0.17207	1	3935	tags=32%, list=20%, signal=40%
ST_TYPE_I_INTERFERON_PATHWAY	9	0.692125	1.49652	0.0575816	0.172318	1	3635	tags=56%, list=18%, signal=68%
REACTOME_NEPHRIN_INTERACTIONS	19	0.572136	1.4928	0.0582192	0.172825	1	3719	tags=42%, list=18%, signal=52%
REACTOME_RETROGRADE_NEUROTROPHIN_SIGNALLING	13	0.586509	1.48602	0.0785047	0.178867	1	4951	tags=62%, list=25%, signal=82%
REACTOME_PKA_MEDIATED_PHOSPHORYLATION_OF_CREB	17	0.58807	1.48465	0.110714	0.179569	1	5601	tags=65%, list=28%, signal=90%
REACTOME_ACTIVATION_OF_KAINATE_RECEPTORS_UPON_GLUTAMATE_BINDING	31	0.470756	1.4827	0.0627119	0.180784	1	3448	tags=32%, list=17%, signal=39%
REACTOME_CLASS_C_3_METABOTROPIC_GLUTAMATE_PHEROMONE_RECEPTORS	14	0.589561	1.48049	0.0742754	0.18231	1	2401	tags=29%, list=12%, signal=32%
REACTOME_TRANSMEMBRANE_TRANSPORT_OF_SMALL_MOLECULES	408	0.339914	1.4753	0.030303	0.18693	1	5233	tags=34%, list=26%, signal=44%
REACTOME_SIGNALING_BY_ROBO_RECEPTOR	29	0.474846	1.47428	0.0660066	0.1873	1	4236	tags=38%, list=21%, signal=48%
BIOCARTA_TRKA_PATHWAY	12	0.604896	1.47357	0.071298	0.187397	1	5610	tags=83%, list=28%, signal=115%
KEGG_ENDOMETRIAL_CANCER	52	0.440285	1.47097	0.0431894	0.189323	1	3815	tags=33%, list=19%, signal=40%
SIG_REGULATION_OF_THE_ACTIN_CYTOSKELETON_BY_RHO_GTPASES	35	0.465721	1.46843	0.0588235	0.191098	1	3620	tags=31%, list=18%, signal=38%
REACTOME_MHC_CLASS_II_ANTIGEN_PRESENTATION	88	0.417121	1.46748	0.0495727	0.191406	1	4003	tags=36%, list=20%, signal=45%
BIOCARTA_ACH_PATHWAY	16	0.566205	1.46643	0.0727273	0.191815	1	4296	tags=50%, list=21%, signal=63%
REACTOME_INTEGRATION_OF_ENERGY_METABOLISM	116	0.377467	1.46369	0.0612245	0.193367	1	4084	tags=29%, list=20%, signal=37%
REACTOME_AMINO_ACID_AND_OLIGOPEPTIDE_SLC_TRANSPORTERS	49	0.440991	1.46291	0.0599676	0.193575	1	5192	tags=37%, list=26%, signal=49%
SA_PTEN_PATHWAY	17	0.540891	1.46377	0.0568807	0.193943	1	3815	tags=47%, list=19%, signal=58%
BIOCARTA_CCR3_PATHWAY	23	0.499837	1.46055	0.066787	0.195385	1	4124	tags=43%, list=20%, signal=55%
BIOCARTA_GCR_PATHWAY	19	0.524441	1.45966	0.0739437	0.195627	1	2762	tags=37%, list=14%, signal=43%
BIOCARTA_NDKDYNAMIN_PATHWAY	18	0.530832	1.45734	0.0743494	0.19741	1	4557	tags=50%, list=23%, signal=65%
KEGG_VIBRIO_CHOLERAE_INFECTION	54	0.422625	1.45651	0.0875657	0.197635	1	5271	tags=44%, list=26%, signal=60%
REACTOME_LIPID_DIGESTION_MOBILIZATION_AND_TRANSPORT	45	0.436962	1.45392	0.0633333	0.199657	1	4081	tags=33%, list=20%, signal=42%
REACTOME_PRE_NOTCH_TRANSCRIPTION_AND_TRANSLATION	23	0.539126	1.45125	0.0934256	0.201913	1	2604	tags=39%, list=13%, signal=45%
BIOCARTA_AGR_PATHWAY	36	0.48296	1.45003	0.0951557	0.201991	1	2577	tags=22%, list=13%, signal=25%
BIOCARTA_PITX2_PATHWAY	15	0.605925	1.45049	0.0705467	0.202086	1	2158	tags=40%, list=11%, signal=45%
REACTOME_ADENYLATE_CYCLASE_INHIBITORY_PATHWAY	13	0.562719	1.44775	0.101604	0.203155	1	5107	tags=54%, list=25%, signal=72%
REACTOME_TIE2_SIGNALING	17	0.522641	1.44803	0.0800712	0.203532	1	4383	tags=53%, list=22%, signal=68%
REACTOME_SLC_MEDIATED_TRANSMEMBRANE_TRANSPORT	239	0.336838	1.44663	0.026648	0.203708	1	5212	tags=31%, list=26%, signal=42%
BIOCARTA_MET_PATHWAY	37	0.486059	1.44478	0.0808081	0.204815	1	5610	tags=51%, list=28%, signal=71%
BIOCARTA_BIOPEPTIDES_PATHWAY	42	0.441344	1.44303	0.0682196	0.206017	1	3815	tags=29%, list=19%, signal=35%
BIOCARTA_GH_PATHWAY	28	0.489793	1.44204	0.0883392	0.206318	1	4302	tags=46%, list=21%, signal=59%
REACTOME_CHEMOKINE_RECEPTORS_BIND_CHEMOKINES	51	0.516363	1.44089	0.15493	0.206886	1	6291	tags=55%, list=31%, signal=80%
BIOCARTA_BCR_PATHWAY	34	0.480675	1.44025	0.0886793	0.206988	1	3240	tags=35%, list=16%, signal=42%
KEGG_N_GLYCAN_BIOSYNTHESIS	46	0.46614	1.43917	0.087037	0.207589	1	4085	tags=43%, list=20%, signal=54%
REACTOME_SIGNALING_BY_SCF_KIT	75	0.401654	1.43617	0.0431894	0.210154	1	4316	tags=32%, list=21%, signal=41%
REACTOME_SEMA4D_INDUCED_CELL_MIGRATION_AND_GROWTH_CONE_COLLAPSE	24	0.473934	1.43423	0.0735552	0.211688	1	3068	tags=33%, list=15%, signal=39%
REACTOME_REGULATION_OF_KIT_SIGNALING	16	0.58467	1.43173	0.110517	0.213729	1	5854	tags=63%, list=29%, signal=88%
BIOCARTA_FMLP_PATHWAY	36	0.44438	1.42846	0.0748663	0.215166	1	3815	tags=36%, list=19%, signal=44%
ST_STAT3_PATHWAY	11	0.592554	1.42847	0.0815217	0.215815	1	4252	tags=36%, list=21%, signal=46%
REACTOME_DOWNSTREAM_SIGNALING_OF_ACTIVATED_FGFR	97	0.379037	1.42859	0.0833333	0.216363	1	3950	tags=29%, list=20%, signal=36%
BIOCARTA_IL5_PATHWAY	10	0.675069	1.42342	0.113503	0.21989	1	6390	tags=70%, list=32%, signal=102%
BIOCARTA_ERK5_PATHWAY	18	0.512665	1.42239	0.0722892	0.220276	1	5610	tags=72%, list=28%, signal=100%
REACTOME_REGULATION_OF_WATER_BALANCE_BY_RENAL_AQUAPORINS	43	0.445181	1.42026	0.0998218	0.22057	1	5107	tags=47%, list=25%, signal=62%
REACTOME_REGULATION_OF_INSULIN_SECRETION_BY_ACETYLCHOLINE	10	0.588963	1.42026	0.0848708	0.221237	1	3059	tags=50%, list=15%, signal=59%
BIOCARTA_LONGEVITY_PATHWAY	15	0.550334	1.42045	0.0924214	0.221683	1	3644	tags=53%, list=18%, signal=65%
SIG_INSULIN_RECEPTOR_PATHWAY_IN_CARDIAC_MYOCYTES	50	0.441319	1.41484	0.0761062	0.225098	1	2598	tags=28%, list=13%, signal=32%
BIOCARTA_CELL2CELL_PATHWAY	14	0.57388	1.41495	0.123636	0.225638	1	4124	tags=43%, list=20%, signal=54%
REACTOME_IL_6_SIGNALING	10	0.674542	1.41164	0.0992366	0.228045	1	4252	tags=50%, list=21%, signal=63%
REACTOME_GAP_JUNCTION_TRAFFICKING	27	0.458512	1.40651	0.0896785	0.232734	1	2086	tags=26%, list=10%, signal=29%
REACTOME_ACETYLCHOLINE_NEUROTRANSMITTER_RELEASE_CYCLE	10	0.593579	1.40476	0.13587	0.233976	1	5049	tags=40%, list=25%, signal=53%
SIG_PIP3_SIGNALING_IN_B_LYMPHOCYTES	36	0.460293	1.40343	0.109155	0.234751	1	2986	tags=31%, list=15%, signal=36%
ST_JAK_STAT_PATHWAY	9	0.595796	1.40156	0.0913979	0.236287	1	5003	tags=44%, list=25%, signal=59%
KEGG_ACUTE_MYELOID_LEUKEMIA	57	0.412674	1.40031	0.080402	0.237045	1	3815	tags=32%, list=19%, signal=39%
BIOCARTA_TFF_PATHWAY	21	0.473957	1.39771	0.078125	0.239228	1	4124	tags=52%, list=20%, signal=66%
REACTOME_GENERATION_OF_SECOND_MESSENGER_MOLECULES	26	0.645886	1.39686	0.183712	0.239509	1	4407	tags=65%, list=22%, signal=84%
REACTOME_REGULATION_OF_SIGNALING_BY_CBL	18	0.54694	1.39296	0.0943061	0.242678	1	3447	tags=44%, list=17%, signal=54%
REACTOME_CTLA4_INHIBITORY_SIGNALING	21	0.502505	1.39351	0.0990991	0.242747	1	2467	tags=24%, list=12%, signal=27%
REACTOME_NUCLEOTIDE_LIKE_PURINERGIC_RECEPTORS	16	0.557239	1.38973	0.14794	0.245638	1	3955	tags=56%, list=20%, signal=70%
REACTOME_SEMA4D_IN_SEMAPHORIN_SIGNALING	29	0.452073	1.38893	0.0905983	0.245908	1	3068	tags=31%, list=15%, signal=37%
KEGG_INTESTINAL_IMMUNE_NETWORK_FOR_IGA_PRODUCTION	46	0.558325	1.38819	0.185455	0.246053	1	4613	tags=41%, list=23%, signal=53%
KEGG_NATURAL_KILLER_CELL_MEDIATED_CYTOTOXICITY	130	0.419869	1.38634	0.15736	0.247551	1	5935	tags=43%, list=29%, signal=61%
KEGG_FC_EPSILON_RI_SIGNALING_PATHWAY	78	0.389154	1.38487	0.0993266	0.247748	1	3283	tags=26%, list=16%, signal=31%
REACTOME_ACTIVATION_OF_NMDA_RECEPTOR_UPON_GLUTAMATE_BINDING_AND_POSTSYNAPTIC_EVENTS	37	0.43454	1.38539	0.108581	0.247855	1	4714	tags=35%, list=23%, signal=46%
REACTOME_GABA_A_RECEPTOR_ACTIVATION	12	0.594411	1.37771	0.1375	0.255269	1	3326	tags=33%, list=16%, signal=40%
REACTOME_REGULATION_OF_COMPLEMENT_CASCADE	13	0.614265	1.37242	0.176015	0.258344	1	3655	tags=46%, list=18%, signal=56%
REACTOME_PRESYNAPTIC_NICOTINIC_ACETYLCHOLINE_RECEPTORS	12	0.563617	1.37243	0.158491	0.259052	1	4771	tags=50%, list=24%, signal=65%
BIOCARTA_CTLA4_PATHWAY	19	0.658457	1.37261	0.212644	0.259593	1	6339	tags=84%, list=31%, signal=123%
REACTOME_PHOSPHOLIPID_METABOLISM	195	0.333238	1.37009	0.0644122	0.260213	1	3869	tags=26%, list=19%, signal=32%
BIOCARTA_BAD_PATHWAY	26	0.476879	1.37267	0.119584	0.260258	1	2997	tags=38%, list=15%, signal=45%
BIOCARTA_CSK_PATHWAY	22	0.572169	1.36292	0.185393	0.266508	1	6524	tags=77%, list=32%, signal=114%
REACTOME_NEF_MEDIATES_DOWN_MODULATION_OF_CELL_SURFACE_RECEPTORS_BY_RECRUITING_THEM_TO_CLATHRIN_ADAPTERS	20	0.510136	1.36349	0.130909	0.266532	1	4466	tags=55%, list=22%, signal=71%
BIOCARTA_BLYMPHOCYTE_PATHWAY	11	0.713029	1.36374	0.180077	0.26701	1	3114	tags=64%, list=15%, signal=75%
REACTOME_SIGNALING_BY_ILS	106	0.39233	1.35486	0.135417	0.27549	1	3964	tags=35%, list=20%, signal=43%
REACTOME_LYSOSOME_VESICLE_BIOGENESIS	23	0.4493	1.35172	0.0971223	0.278456	1	5285	tags=57%, list=26%, signal=77%
BIOCARTA_TPO_PATHWAY	24	0.489358	1.3503	0.145907	0.279388	1	4302	tags=42%, list=21%, signal=53%
ST_PHOSPHOINOSITIDE_3_KINASE_PATHWAY	37	0.418325	1.34859	0.11032	0.279911	1	4228	tags=41%, list=21%, signal=51%
REACTOME_CD28_DEPENDENT_VAV1_PATHWAY	11	0.603857	1.34885	0.153704	0.28036	1	3963	tags=64%, list=20%, signal=79%
REACTOME_AQUAPORIN_MEDIATED_TRANSPORT	50	0.412051	1.34679	0.13913	0.280559	1	5233	tags=44%, list=26%, signal=59%
REACTOME_IMMUNOREGULATORY_INTERACTIONS_BETWEEN_A_LYMPHOID_AND_A_NON_LYMPHOID_CELL	61	0.538151	1.34683	0.220974	0.281282	1	5350	tags=49%, list=27%, signal=67%
REACTOME_MEMBRANE_TRAFFICKING	124	0.353081	1.34551	0.0766423	0.281376	1	2287	tags=20%, list=11%, signal=23%
REACTOME_GOLGI_ASSOCIATED_VESICLE_BIOGENESIS	50	0.394887	1.34365	0.090573	0.282793	1	5285	tags=52%, list=26%, signal=70%
REACTOME_REGULATED_PROTEOLYSIS_OF_P75NTR	10	0.59491	1.34066	0.157795	0.285751	1	5666	tags=60%, list=28%, signal=83%
KEGG_PHOSPHATIDYLINOSITOL_SIGNALING_SYSTEM	76	0.379948	1.33723	0.0845771	0.289067	1	5418	tags=46%, list=27%, signal=63%
BIOCARTA_STEM_PATHWAY	14	0.539936	1.33476	0.166372	0.291253	1	1233	tags=14%, list=6%, signal=15%
REACTOME_PI3K_AKT_ACTIVATION	36	0.407909	1.33303	0.10052	0.292554	1	5905	tags=50%, list=29%, signal=71%
REACTOME_FORMATION_OF_FIBRIN_CLOT_CLOTTING_CASCADE	31	0.453042	1.3303	0.180556	0.295044	1	3979	tags=35%, list=20%, signal=44%
REACTOME_IKK_COMPLEX_RECRUITMENT_MEDIATED_BY_RIP1	10	0.542925	1.32747	0.146296	0.295398	1	2848	tags=40%, list=14%, signal=47%
BIOCARTA_THELPER_PATHWAY	12	0.734823	1.32662	0.219417	0.295558	1	5207	tags=92%, list=26%, signal=124%
KEGG_DORSO_VENTRAL_AXIS_FORMATION	24	0.471713	1.32894	0.145105	0.295964	1	4013	tags=33%, list=20%, signal=42%
REACTOME_TCR_SIGNALING	51	0.482342	1.32751	0.216998	0.296135	1	5688	tags=63%, list=28%, signal=87%
REACTOME_NOTCH1_INTRACELLULAR_DOMAIN_REGULATES_TRANSCRIPTION	44	0.360746	1.3281	0.0811744	0.296209	1	3278	tags=27%, list=16%, signal=32%
BIOCARTA_ASBCELL_PATHWAY	12	0.659438	1.32455	0.207939	0.296443	1	6390	tags=75%, list=32%, signal=110%
BIOCARTA_TCYTOTOXIC_PATHWAY	12	0.731476	1.32493	0.220273	0.296766	1	5207	tags=83%, list=26%, signal=112%
BIOCARTA_ETS_PATHWAY	18	0.478179	1.32007	0.167598	0.301198	1	1233	tags=22%, list=6%, signal=24%
ST_G_ALPHA_S_PATHWAY	16	0.489744	1.3135	0.121157	0.308706	1	3815	tags=38%, list=19%, signal=46%
SA_TRKA_RECEPTOR	17	0.466009	1.30849	0.165103	0.313902	1	5610	tags=59%, list=28%, signal=81%
KEGG_NEUROTROPHIN_SIGNALING_PATHWAY	126	0.329221	1.30737	0.0884676	0.314444	1	5689	tags=37%, list=28%, signal=52%
BIOCARTA_AT1R_PATHWAY	33	0.415843	1.30418	0.121317	0.315287	1	4124	tags=33%, list=20%, signal=42%
BIOCARTA_FIBRINOLYSIS_PATHWAY	12	0.560711	1.30534	0.198842	0.31545	1	2240	tags=25%, list=11%, signal=28%
KEGG_ASTHMA	28	0.565079	1.30584	0.237569	0.315611	1	4613	tags=43%, list=23%, signal=55%
KEGG_INOSITOL_PHOSPHATE_METABOLISM	54	0.385898	1.30431	0.115385	0.315925	1	4154	tags=37%, list=21%, signal=47%
REACTOME_ACETYLCHOLINE_BINDING_AND_DOWNSTREAM_EVENTS	15	0.530122	1.30052	0.191205	0.319102	1	6160	tags=53%, list=31%, signal=77%
KEGG_SPHINGOLIPID_METABOLISM	39	0.386689	1.29895	0.137432	0.320184	1	5238	tags=41%, list=26%, signal=55%
REACTOME_SIGNALING_BY_FGFR1_MUTANTS	29	0.428512	1.29707	0.164645	0.32086	1	5831	tags=45%, list=29%, signal=63%
BIOCARTA_CACAM_PATHWAY	13	0.502923	1.29753	0.170455	0.321065	1	3497	tags=31%, list=17%, signal=37%
REACTOME_SIGNALING_BY_FGFR	108	0.336554	1.2959	0.121556	0.321475	1	3950	tags=27%, list=20%, signal=33%
REACTOME_TRAF6_MEDIATED_INDUCTION_OF_TAK1_COMPLEX	13	0.481203	1.29512	0.156425	0.321701	1	3589	tags=46%, list=18%, signal=56%
BIOCARTA_IL10_PATHWAY	17	0.510541	1.29005	0.218978	0.32492	1	4302	tags=41%, list=21%, signal=52%
BIOCARTA_EXTRINSIC_PATHWAY	13	0.525867	1.29065	0.211111	0.324974	1	3979	tags=46%, list=20%, signal=57%
KEGG_O_GLYCAN_BIOSYNTHESIS	27	0.452286	1.29135	0.199282	0.324976	1	3692	tags=26%, list=18%, signal=32%
REACTOME_ANTIGEN_ACTIVATES_B_CELL_RECEPTOR_LEADING_TO_GENERATION_OF_SECOND_MESSENGERS	29	0.467606	1.29188	0.185874	0.325114	1	5655	tags=52%, list=28%, signal=72%
ST_INTERFERON_GAMMA_PATHWAY	10	0.531898	1.28497	0.176895	0.329601	1	2334	tags=20%, list=12%, signal=23%
REACTOME_DOWNREGULATION_OF_SMAD2_3_SMAD4_TRANSCRIPTIONAL_ACTIVITY	19	0.458018	1.28519	0.197822	0.330153	1	3822	tags=42%, list=19%, signal=52%
BIOCARTA_RHO_PATHWAY	32	0.406809	1.28176	0.153169	0.331251	1	2926	tags=28%, list=15%, signal=33%
REACTOME_INSULIN_SYNTHESIS_AND_PROCESSING	20	0.459047	1.28099	0.177305	0.331417	1	1484	tags=20%, list=7%, signal=22%
KEGG_GNRH_SIGNALING_PATHWAY	100	0.3408	1.28198	0.135179	0.331774	1	4130	tags=24%, list=20%, signal=30%
REACTOME_ADP_SIGNALLING_THROUGH_P2RY1	25	0.40728	1.27995	0.145299	0.331904	1	2867	tags=24%, list=14%, signal=28%
REACTOME_INTRINSIC_PATHWAY	16	0.497966	1.28225	0.206774	0.332239	1	1482	tags=25%, list=7%, signal=27%
REACTOME_SIGNALING_BY_FGFR_IN_DISEASE	122	0.330104	1.27736	0.14377	0.334364	1	3950	tags=26%, list=20%, signal=32%
ST_INTERLEUKIN_4_PATHWAY	26	0.447898	1.27327	0.185764	0.337265	1	3892	tags=35%, list=19%, signal=43%
REACTOME_IL_2_SIGNALING	41	0.430792	1.27338	0.212014	0.337949	1	4302	tags=41%, list=21%, signal=53%
BIOCARTA_VIP_PATHWAY	26	0.448318	1.27199	0.204586	0.33801	1	2774	tags=27%, list=14%, signal=31%
KEGG_TOLL_LIKE_RECEPTOR_SIGNALING_PATHWAY	101	0.356026	1.27063	0.160862	0.338062	1	3831	tags=24%, list=19%, signal=29%
BIOCARTA_PS1_PATHWAY	14	0.511349	1.27377	0.183124	0.33833	1	4584	tags=43%, list=23%, signal=55%
REACTOME_O_LINKED_GLYCOSYLATION_OF_MUCINS	50	0.379712	1.26829	0.179661	0.338546	1	4030	tags=24%, list=20%, signal=30%
REACTOME_CASPASE_MEDIATED_CLEAVAGE_OF_CYTOSKELETAL_PROTEINS	12	0.495331	1.27088	0.180812	0.338594	1	2763	tags=25%, list=14%, signal=29%
REACTOME_SIGNALING_BY_ERBB2	97	0.338279	1.26937	0.159204	0.338822	1	3950	tags=27%, list=20%, signal=33%
REACTOME_SYNTHESIS_SECRETION_AND_INACTIVATION_OF_GLP1	17	0.464313	1.26855	0.213904	0.339	1	2636	tags=24%, list=13%, signal=27%
REACTOME_SIGNAL_REGULATORY_PROTEIN_SIRP_FAMILY_INTERACTIONS	12	0.580127	1.26131	0.25603	0.346739	1	5854	tags=75%, list=29%, signal=106%
BIOCARTA_CARM1_PATHWAY	13	0.553019	1.25919	0.221402	0.348655	1	5601	tags=69%, list=28%, signal=96%
KEGG_PANCREATIC_CANCER	70	0.355325	1.25848	0.143836	0.348761	1	2598	tags=19%, list=13%, signal=21%
REACTOME_INTERACTION_BETWEEN_L1_AND_ANKYRINS	21	0.474953	1.25687	0.232727	0.34994	1	2763	tags=19%, list=14%, signal=22%
REACTOME_TERMINATION_OF_O_GLYCAN_BIOSYNTHESIS	19	0.447958	1.25489	0.209459	0.351701	1	4520	tags=37%, list=22%, signal=47%
REACTOME_TOLL_RECEPTOR_CASCADES	113	0.330174	1.25393	0.162671	0.352069	1	3831	tags=27%, list=19%, signal=34%
REACTOME_ANTIGEN_PRESENTATION_FOLDING_ASSEMBLY_AND_PEPTIDE_LOADING_OF_CLASS_I_MHC	20	0.529267	1.25218	0.251894	0.352605	1	549	tags=15%, list=3%, signal=15%
BIOCARTA_BARR_MAPK_PATHWAY	12	0.484831	1.25234	0.173152	0.353259	1	4084	tags=50%, list=20%, signal=63%
REACTOME_POST_NMDA_RECEPTOR_ACTIVATION_EVENTS	33	0.396377	1.24772	0.197861	0.357518	1	5688	tags=39%, list=28%, signal=55%
REACTOME_NOREPINEPHRINE_NEUROTRANSMITTER_RELEASE_CYCLE	10	0.523514	1.24599	0.214022	0.358892	1	5614	tags=60%, list=28%, signal=83%
REACTOME_GROWTH_HORMONE_RECEPTOR_SIGNALING	24	0.437451	1.24397	0.201354	0.359844	1	5435	tags=46%, list=27%, signal=63%
REACTOME_OPSINS	9	0.529961	1.24434	0.223881	0.36026	1	3518	tags=44%, list=17%, signal=54%
BIOCARTA_TCRA_PATHWAY	11	0.70439	1.24206	0.286267	0.36142	1	4407	tags=64%, list=22%, signal=81%
BIOCARTA_PGC1A_PATHWAY	23	0.468137	1.23788	0.251968	0.366114	1	5031	tags=48%, list=25%, signal=64%
REACTOME_PHOSPHORYLATION_OF_CD3_AND_TCR_ZETA_CHAINS	15	0.653139	1.23638	0.29771	0.367244	1	4407	tags=67%, list=22%, signal=85%
KEGG_TIGHT_JUNCTION	130	0.325173	1.23493	0.200647	0.368209	1	2526	tags=18%, list=13%, signal=20%
SIG_BCR_SIGNALING_PATHWAY	46	0.402453	1.23301	0.21147	0.369891	1	6237	tags=57%, list=31%, signal=82%
BIOCARTA_ARF_PATHWAY	17	0.433881	1.23207	0.1875	0.370307	1	2598	tags=29%, list=13%, signal=34%
BIOCARTA_UCALPAIN_PATHWAY	18	0.474498	1.22835	0.246847	0.37435	1	2763	tags=33%, list=14%, signal=39%
KEGG_T_CELL_RECEPTOR_SIGNALING_PATHWAY	107	0.364004	1.22593	0.243523	0.376733	1	5435	tags=38%, list=27%, signal=52%
KEGG_TASTE_TRANSDUCTION	50	0.367808	1.22016	0.21489	0.382693	1	5500	tags=38%, list=27%, signal=52%
BIOCARTA_P38MAPK_PATHWAY	40	0.345388	1.2207	0.16295	0.382941	1	2519	tags=23%, list=12%, signal=26%
SIG_IL4RECEPTOR_IN_B_LYPHOCYTES	27	0.424108	1.2192	0.222609	0.383077	1	6141	tags=59%, list=30%, signal=85%
REACTOME_GAB1_SIGNALOSOME	36	0.372114	1.21581	0.16548	0.383976	1	5905	tags=44%, list=29%, signal=63%
BIOCARTA_P53HYPOXIA_PATHWAY	22	0.416369	1.21715	0.206349	0.383999	1	5250	tags=50%, list=26%, signal=68%
BIOCARTA_IGF1_PATHWAY	21	0.450031	1.21373	0.227273	0.384103	1	5610	tags=57%, list=28%, signal=79%
BIOCARTA_EGF_PATHWAY	31	0.428183	1.21754	0.239286	0.384302	1	3755	tags=32%, list=19%, signal=40%
KEGG_VASOPRESSIN_REGULATED_WATER_REABSORPTION	44	0.359958	1.21406	0.190141	0.38449	1	5035	tags=45%, list=25%, signal=60%
ST_G_ALPHA_I_PATHWAY	35	0.402696	1.21219	0.223529	0.384514	1	4130	tags=34%, list=20%, signal=43%
REACTOME_COSTIMULATION_BY_THE_CD28_FAMILY	61	0.409625	1.2159	0.277385	0.384752	1	4407	tags=34%, list=22%, signal=44%
REACTOME_TRANSLOCATION_OF_ZAP_70_TO_IMMUNOLOGICAL_SYNAPSE	13	0.678872	1.21446	0.326996	0.384811	1	5207	tags=69%, list=26%, signal=93%
BIOCARTA_IL4_PATHWAY	11	0.532396	1.21047	0.25	0.385048	1	3892	tags=45%, list=19%, signal=56%
BIOCARTA_BARRESTIN_SRC_PATHWAY	15	0.434964	1.21233	0.191288	0.385163	1	4084	tags=47%, list=20%, signal=58%
KEGG_B_CELL_RECEPTOR_SIGNALING_PATHWAY	74	0.36251	1.21069	0.227036	0.385629	1	5435	tags=42%, list=27%, signal=57%
BIOCARTA_GABA_PATHWAY	10	0.504875	1.2092	0.246847	0.38582	1	4511	tags=40%, list=22%, signal=52%
BIOCARTA_PPARA_PATHWAY	57	0.371239	1.2077	0.234506	0.386124	1	5274	tags=44%, list=26%, signal=59%
BIOCARTA_TEL_PATHWAY	18	0.456886	1.2064	0.243292	0.386912	1	2462	tags=28%, list=12%, signal=32%
KEGG_LONG_TERM_POTENTIATION	69	0.332573	1.20772	0.213465	0.386952	1	3815	tags=23%, list=19%, signal=29%
BIOCARTA_TCAPOPTOSIS_PATHWAY	9	0.697527	1.20478	0.310476	0.388186	1	5266	tags=78%, list=26%, signal=105%
REACTOME_PI_3K_CASCADE	54	0.351928	1.20357	0.232993	0.388928	1	5905	tags=41%, list=29%, signal=57%
REACTOME_SIGNALING_BY_FGFR_MUTANTS	43	0.368423	1.20107	0.250836	0.390506	1	4386	tags=30%, list=22%, signal=39%
KEGG_ABC_TRANSPORTERS	44	0.357301	1.20155	0.235849	0.390709	1	4752	tags=32%, list=24%, signal=42%
BIOCARTA_EGFR_SMRTE_PATHWAY	11	0.525348	1.19997	0.27307	0.39112	1	2684	tags=27%, list=13%, signal=31%
BIOCARTA_CHEMICAL_PATHWAY	22	0.420058	1.19747	0.222222	0.392703	1	3286	tags=27%, list=16%, signal=33%
REACTOME_TRANSCRIPTIONAL_ACTIVITY_OF_SMAD2_SMAD3_SMAD4_HETEROTRIMER	36	0.393243	1.19802	0.249558	0.392734	1	3822	tags=33%, list=19%, signal=41%
REACTOME_ENDOGENOUS_STEROLS	15	0.456524	1.19346	0.273535	0.395443	1	2840	tags=20%, list=14%, signal=23%
ST_MYOCYTE_AD_PATHWAY	27	0.391275	1.19457	0.236392	0.395695	1	4270	tags=33%, list=21%, signal=42%
REACTOME_RAS_ACTIVATION_UOPN_CA2_INFUX_THROUGH_NMDA_RECEPTOR	17	0.433313	1.1938	0.236264	0.395807	1	88	tags=6%, list=0%, signal=6%
REACTOME_GENERIC_TRANSCRIPTION_PATHWAY	334	0.363662	1.19047	0.297153	0.397755	1	5031	tags=38%, list=25%, signal=50%
SIG_PIP3_SIGNALING_IN_CARDIAC_MYOCTES	67	0.351897	1.19054	0.224525	0.398493	1	3755	tags=28%, list=19%, signal=35%
REACTOME_REGULATION_OF_IFNA_SIGNALING	24	0.434828	1.18642	0.280136	0.401265	1	3635	tags=21%, list=18%, signal=25%
REACTOME_PLATELET_CALCIUM_HOMEOSTASIS	16	0.441541	1.18577	0.277296	0.401319	1	3229	tags=25%, list=16%, signal=30%
REACTOME_AKT_PHOSPHORYLATES_TARGETS_IN_THE_CYTOSOL	12	0.451334	1.1867	0.253438	0.401724	1	2004	tags=17%, list=10%, signal=18%
BIOCARTA_EPONFKB_PATHWAY	11	0.508615	1.182	0.291262	0.405437	1	909	tags=18%, list=5%, signal=19%
BIOCARTA_PML_PATHWAY	17	0.444535	1.18079	0.26776	0.406241	1	3355	tags=35%, list=17%, signal=42%
BIOCARTA_IL22BP_PATHWAY	16	0.505302	1.1789	0.311688	0.407025	1	4302	tags=44%, list=21%, signal=56%
REACTOME_SIGNALING_BY_ACTIVATED_POINT_MUTANTS_OF_FGFR1	11	0.495867	1.17807	0.301527	0.407243	1	134	tags=9%, list=1%, signal=9%
BIOCARTA_IL6_PATHWAY	22	0.425618	1.17903	0.282051	0.407688	1	4398	tags=41%, list=22%, signal=52%
BIOCARTA_IGF1R_PATHWAY	23	0.404262	1.17615	0.267918	0.40886	1	3815	tags=43%, list=19%, signal=54%
REACTOME_TRANSPORT_OF_VITAMINS_NUCLEOSIDES_AND_RELATED_MOLECULES	31	0.357967	1.17192	0.251282	0.413717	1	4879	tags=39%, list=24%, signal=51%
REACTOME_ACTIVATION_OF_CHAPERONES_BY_ATF6_ALPHA	11	0.506271	1.17021	0.323413	0.415154	1	3140	tags=36%, list=16%, signal=43%
REACTOME_P2Y_RECEPTORS	12	0.50911	1.16673	0.322581	0.419004	1	3955	tags=50%, list=20%, signal=62%
BIOCARTA_EPO_PATHWAY	19	0.410076	1.16599	0.248649	0.419163	1	5954	tags=58%, list=30%, signal=82%
KEGG_MATURITY_ONSET_DIABETES_OF_THE_YOUNG	25	0.395998	1.16535	0.288854	0.419169	1	920	tags=8%, list=5%, signal=8%
REACTOME_BASIGIN_INTERACTIONS	24	0.423504	1.16322	0.306507	0.419404	1	4502	tags=33%, list=22%, signal=43%
ST_IL_13_PATHWAY	7	0.56588	1.16383	0.329545	0.419449	1	4492	tags=43%, list=22%, signal=55%
ST_INTERLEUKIN_13_PATHWAY	7	0.56588	1.16383	0.329545	0.420323	1	4492	tags=43%, list=22%, signal=55%
BIOCARTA_IL17_PATHWAY	14	0.539972	1.15352	0.37428	0.425291	1	5207	tags=57%, list=26%, signal=77%
BIOCARTA_SPRY_PATHWAY	18	0.430161	1.154	0.309735	0.425525	1	5854	tags=61%, list=29%, signal=86%
REACTOME_LIGAND_GATED_ION_CHANNEL_TRANSPORT	21	0.426336	1.15426	0.3073	0.426063	1	3326	tags=24%, list=16%, signal=28%
KEGG_ERBB_SIGNALING_PATHWAY	87	0.320499	1.15211	0.266667	0.4263	1	3815	tags=26%, list=19%, signal=32%
REACTOME_SIGNALING_BY_HIPPO	20	0.454754	1.15668	0.316981	0.426339	1	2817	tags=25%, list=14%, signal=29%
REACTOME_INCRETIN_SYNTHESIS_SECRETION_AND_INACTIVATION	20	0.411612	1.15527	0.309481	0.426502	1	2636	tags=20%, list=13%, signal=23%
REACTOME_ELEVATION_OF_CYTOSOLIC_CA2_LEVELS	8	0.50086	1.15456	0.305147	0.426573	1	3229	tags=38%, list=16%, signal=45%
REACTOME_GLUTAMATE_NEUROTRANSMITTER_RELEASE_CYCLE	15	0.422305	1.15577	0.291379	0.42675	1	3652	tags=33%, list=18%, signal=41%
BIOCARTA_PTDINS_PATHWAY	23	0.39317	1.15698	0.261484	0.426822	1	4160	tags=35%, list=21%, signal=44%
REACTOME_CELL_CELL_JUNCTION_ORGANIZATION	56	0.335878	1.14816	0.274797	0.430766	1	2733	tags=20%, list=14%, signal=23%
REACTOME_SIGNALING_BY_FGFR1_FUSION_MUTANTS	18	0.441444	1.14309	0.305606	0.432124	1	5610	tags=50%, list=28%, signal=69%
REACTOME_IRON_UPTAKE_AND_TRANSPORT	36	0.38312	1.14568	0.295585	0.432204	1	5091	tags=39%, list=25%, signal=52%
REACTOME_PIP3_ACTIVATES_AKT_SIGNALING	27	0.366833	1.14351	0.276836	0.432423	1	2004	tags=15%, list=10%, signal=16%
REACTOME_EFFECTS_OF_PIP2_HYDROLYSIS	23	0.387045	1.14617	0.285473	0.432473	1	2954	tags=22%, list=15%, signal=25%
BIOCARTA_IL1R_PATHWAY	33	0.376518	1.14183	0.285455	0.432939	1	3006	tags=18%, list=15%, signal=21%
BIOCARTA_INSULIN_PATHWAY	22	0.409395	1.14377	0.310105	0.432979	1	5610	tags=50%, list=28%, signal=69%
REACTOME_TGF_BETA_RECEPTOR_SIGNALING_ACTIVATES_SMADS	24	0.386049	1.14386	0.278293	0.433764	1	3822	tags=38%, list=19%, signal=46%
KEGG_PATHOGENIC_ESCHERICHIA_COLI_INFECTION	55	0.349736	1.1401	0.310345	0.434325	1	3068	tags=27%, list=15%, signal=32%
KEGG_NON_SMALL_CELL_LUNG_CANCER	54	0.325321	1.1375	0.28385	0.436943	1	5688	tags=39%, list=28%, signal=54%
BIOCARTA_G1_PATHWAY	28	0.393926	1.13468	0.30427	0.439915	1	2519	tags=21%, list=12%, signal=24%
BIOCARTA_WNT_PATHWAY	26	0.37399	1.13211	0.295775	0.442372	1	3006	tags=27%, list=15%, signal=32%
BIOCARTA_RANKL_PATHWAY	14	0.465261	1.13015	0.350459	0.444248	1	1736	tags=21%, list=9%, signal=23%
BIOCARTA_IL2_PATHWAY	22	0.428341	1.12679	0.315985	0.447969	1	4302	tags=45%, list=21%, signal=58%
BIOCARTA_NTHI_PATHWAY	23	0.411169	1.12405	0.333333	0.449879	1	2762	tags=26%, list=14%, signal=30%
REACTOME_CHYLOMICRON_MEDIATED_LIPID_TRANSPORT	16	0.426949	1.12459	0.322097	0.45002	1	4553	tags=38%, list=23%, signal=48%
REACTOME_BMAL1_CLOCK_NPAS2_ACTIVATES_CIRCADIAN_EXPRESSION	35	0.416911	1.12311	0.354128	0.450299	1	5545	tags=49%, list=28%, signal=67%
ST_GRANULE_CELL_SURVIVAL_PATHWAY	27	0.363948	1.11754	0.304425	0.456931	1	4942	tags=37%, list=25%, signal=49%
REACTOME_COMMON_PATHWAY	14	0.451498	1.11427	0.338346	0.45955	1	6000	tags=50%, list=30%, signal=71%
REACTOME_NA_CL_DEPENDENT_NEUROTRANSMITTER_TRANSPORTERS	17	0.402721	1.11485	0.341256	0.459683	1	5614	tags=41%, list=28%, signal=57%
REACTOME_ION_CHANNEL_TRANSPORT	54	0.356157	1.11269	0.353333	0.460719	1	6183	tags=44%, list=31%, signal=64%
BIOCARTA_NFKB_PATHWAY	23	0.387698	1.1051	0.354717	0.469853	1	3355	tags=22%, list=17%, signal=26%
REACTOME_FGFR1_LIGAND_BINDING_AND_ACTIVATION	14	0.434913	1.10184	0.352834	0.473236	1	4386	tags=29%, list=22%, signal=36%
REACTOME_CYTOSOLIC_SULFONATION_OF_SMALL_MOLECULES	13	0.432969	1.09994	0.358834	0.474996	1	3039	tags=23%, list=15%, signal=27%
ST_P38_MAPK_PATHWAY	37	0.332561	1.09847	0.288732	0.476048	1	3815	tags=32%, list=19%, signal=40%
REACTOME_PD1_SIGNALING	17	0.57184	1.09263	0.44894	0.483136	1	5435	tags=59%, list=27%, signal=80%
BIOCARTA_GATA3_PATHWAY	16	0.419917	1.0874	0.362976	0.487617	1	2774	tags=25%, list=14%, signal=29%
REACTOME_RECYCLING_PATHWAY_OF_L1	27	0.394162	1.08859	0.35649	0.487844	1	2259	tags=26%, list=11%, signal=29%
KEGG_APOPTOSIS	86	0.302221	1.08769	0.352941	0.488146	1	3721	tags=23%, list=18%, signal=28%
REACTOME_TRANSPORT_OF_ORGANIC_ANIONS	11	0.43807	1.0861	0.364815	0.488456	1	1825	tags=18%, list=9%, signal=20%
REACTOME_CIRCADIAN_CLOCK	51	0.357595	1.08456	0.383929	0.489624	1	5031	tags=41%, list=25%, signal=55%
BIOCARTA_EIF4_PATHWAY	24	0.382678	1.08055	0.381786	0.49437	1	3815	tags=38%, list=19%, signal=46%
REACTOME_DOWNSTREAM_TCR_SIGNALING	34	0.39312	1.07845	0.391071	0.496246	1	5688	tags=56%, list=28%, signal=78%
REACTOME_CREB_PHOSPHORYLATION_THROUGH_THE_ACTIVATION_OF_RAS	27	0.347092	1.07089	0.380208	0.505824	1	4714	tags=26%, list=23%, signal=34%
BIOCARTA_NO2IL12_PATHWAY	17	0.525525	1.06946	0.449331	0.505988	1	5207	tags=53%, list=26%, signal=71%
BIOCARTA_MCALPAIN_PATHWAY	25	0.375343	1.06956	0.369643	0.50677	1	4308	tags=36%, list=21%, signal=46%
REACTOME_DOWNREGULATION_OF_ERBB2_ERBB3_SIGNALING	11	0.414009	1.06675	0.387569	0.507685	1	2397	tags=27%, list=12%, signal=31%
REACTOME_SIGNALING_BY_TGF_BETA_RECEPTOR_COMPLEX	60	0.319949	1.06676	0.386282	0.508627	1	3822	tags=28%, list=19%, signal=35%
REACTOME_EGFR_DOWNREGULATION	24	0.354068	1.06336	0.375926	0.511244	1	3236	tags=29%, list=16%, signal=35%
KEGG_ETHER_LIPID_METABOLISM	32	0.324578	1.05766	0.386824	0.516368	1	2667	tags=25%, list=13%, signal=29%
BIOCARTA_AKT_PATHWAY	22	0.358313	1.05894	0.375661	0.51658	1	2598	tags=23%, list=13%, signal=26%
REACTOME_INNATE_IMMUNE_SYSTEM	249	0.266876	1.05792	0.378549	0.516961	1	3831	tags=20%, list=19%, signal=24%
BIOCARTA_MAPK_PATHWAY	87	0.288991	1.05599	0.370435	0.517818	1	3314	tags=21%, list=16%, signal=25%
KEGG_ALDOSTERONE_REGULATED_SODIUM_REABSORPTION	42	0.344144	1.05247	0.388034	0.520784	1	5370	tags=40%, list=27%, signal=55%
REACTOME_SYNTHESIS_OF_BILE_ACIDS_AND_BILE_SALTS_VIA_24_HYDROXYCHOLESTEROL	10	0.43539	1.05315	0.405959	0.520824	1	5930	tags=50%, list=29%, signal=71%
KEGG_AUTOIMMUNE_THYROID_DISEASE	50	0.400543	1.0517	0.404145	0.520886	1	6984	tags=42%, list=35%, signal=64%
REACTOME_ENDOSOMAL_VACUOLAR_PATHWAY	8	0.563016	1.04921	0.454721	0.523585	1	2410	tags=25%, list=12%, signal=28%
KEGG_RIBOFLAVIN_METABOLISM	16	0.377556	1.04796	0.387097	0.524374	1	3625	tags=38%, list=18%, signal=46%
BIOCARTA_NGF_PATHWAY	18	0.376166	1.04598	0.412078	0.526315	1	5610	tags=50%, list=28%, signal=69%
REACTOME_SHC_MEDIATED_CASCADE	28	0.332736	1.03735	0.415541	0.537622	1	4759	tags=32%, list=24%, signal=42%
BIOCARTA_CTL_PATHWAY	13	0.561551	1.03474	0.477137	0.539234	1	5266	tags=54%, list=26%, signal=73%
REACTOME_ACTIVATION_OF_IRF3_IRF7_MEDIATED_BY_TBK1_IKK_EPSILON	13	0.404756	1.03541	0.433526	0.539242	1	2848	tags=31%, list=14%, signal=36%
BIOCARTA_ARENRF2_PATHWAY	13	0.413874	1.02947	0.431444	0.545771	1	4942	tags=38%, list=25%, signal=51%
KEGG_PRIMARY_BILE_ACID_BIOSYNTHESIS	16	0.394193	1.02289	0.418349	0.546221	1	3179	tags=25%, list=16%, signal=30%
KEGG_MTOR_SIGNALING_PATHWAY	52	0.285462	1.02496	0.417241	0.54635	1	3208	tags=21%, list=16%, signal=25%
REACTOME_TANDEM_PORE_DOMAIN_POTASSIUM_CHANNELS	12	0.399988	1.02814	0.437086	0.546829	1	2628	tags=25%, list=13%, signal=29%
BIOCARTA_TOLL_PATHWAY	37	0.339666	1.02319	0.446655	0.546834	1	3831	tags=30%, list=19%, signal=37%
BIOCARTA_CREB_PATHWAY	27	0.353893	1.02083	0.429603	0.547161	1	5646	tags=56%, list=28%, signal=77%
REACTOME_GAP_JUNCTION_ASSEMBLY	18	0.376944	1.02365	0.427289	0.54719	1	1704	tags=22%, list=8%, signal=24%
KEGG_ALLOGRAFT_REJECTION	35	0.464222	1.025	0.464684	0.547307	1	6984	tags=57%, list=35%, signal=87%
REACTOME_SPHINGOLIPID_DE_NOVO_BIOSYNTHESIS	30	0.327235	1.02556	0.426168	0.547502	1	3869	tags=33%, list=19%, signal=41%
REACTOME_STRIATED_MUSCLE_CONTRACTION	27	0.501092	1.02696	0.491525	0.547542	1	1639	tags=19%, list=8%, signal=20%
ST_T_CELL_SIGNAL_TRANSDUCTION	45	0.354018	1.02599	0.421053	0.547854	1	3963	tags=33%, list=20%, signal=41%
REACTOME_DOWNREGULATION_OF_TGF_BETA_RECEPTOR_SIGNALING	21	0.359531	1.02103	0.425612	0.547887	1	2190	tags=24%, list=11%, signal=27%
REACTOME_METABOLISM_OF_LIPIDS_AND_LIPOPROTEINS	468	0.234734	1.01507	0.382215	0.554339	1	3215	tags=17%, list=16%, signal=20%
KEGG_TAURINE_AND_HYPOTAURINE_METABOLISM	10	0.412807	1.00604	0.448864	0.566507	1	270	tags=10%, list=1%, signal=10%
BIOCARTA_CARM_ER_PATHWAY	35	0.306822	0.999019	0.480903	0.574445	1	6247	tags=49%, list=31%, signal=70%
KEGG_PURINE_METABOLISM	155	0.26399	0.997814	0.456597	0.57514	1	2477	tags=14%, list=12%, signal=16%
KEGG_AMINO_SUGAR_AND_NUCLEOTIDE_SUGAR_METABOLISM	44	0.304932	0.999089	0.459016	0.575368	1	2092	tags=16%, list=10%, signal=18%
BIOCARTA_VDR_PATHWAY	12	0.458335	0.992713	0.504554	0.581515	1	5545	tags=75%, list=28%, signal=103%
BIOCARTA_IL2RB_PATHWAY	38	0.333981	0.991756	0.437729	0.581883	1	3892	tags=37%, list=19%, signal=46%
REACTOME_SHC_RELATED_EVENTS	17	0.325336	0.989207	0.473297	0.584516	1	3815	tags=35%, list=19%, signal=43%
KEGG_NOD_LIKE_RECEPTOR_SIGNALING_PATHWAY	61	0.299553	0.988267	0.472924	0.584845	1	4252	tags=26%, list=21%, signal=33%
ST_ADRENERGIC	36	0.311931	0.984874	0.477778	0.588721	1	6368	tags=47%, list=32%, signal=69%
REACTOME_FACTORS_INVOLVED_IN_MEGAKARYOCYTE_DEVELOPMENT_AND_PLATELET_PRODUCTION	127	0.252858	0.983326	0.488515	0.589953	1	2913	tags=17%, list=14%, signal=19%
REACTOME_ABC_FAMILY_PROTEINS_MEDIATED_TRANSPORT	33	0.314041	0.974469	0.490196	0.599438	1	5119	tags=33%, list=25%, signal=45%
REACTOME_FGFR_LIGAND_BINDING_AND_ACTIVATION	22	0.360316	0.975715	0.497287	0.599685	1	4759	tags=32%, list=24%, signal=42%
REACTOME_UNBLOCKING_OF_NMDA_RECEPTOR_GLUTAMATE_BINDING_AND_ACTIVATION	15	0.398309	0.974898	0.481973	0.599859	1	3889	tags=27%, list=19%, signal=33%
REACTOME_ION_TRANSPORT_BY_P_TYPE_ATPASES	33	0.340519	0.969257	0.499124	0.602746	1	6143	tags=48%, list=30%, signal=70%
REACTOME_PI3K_EVENTS_IN_ERBB4_SIGNALING	36	0.297699	0.970713	0.518453	0.602796	1	3073	tags=17%, list=15%, signal=20%
BIOCARTA_HCMV_PATHWAY	17	0.372745	0.969611	0.477193	0.603313	1	5188	tags=41%, list=26%, signal=55%
REACTOME_HIGHLY_CALCIUM_PERMEABLE_POSTSYNAPTIC_NICOTINIC_ACETYLCHOLINE_RECEPTORS	12	0.413892	0.970787	0.512476	0.60373	1	6160	tags=42%, list=31%, signal=60%
REACTOME_NUCLEAR_SIGNALING_BY_ERBB4	38	0.306748	0.965925	0.491525	0.60662	1	5426	tags=37%, list=27%, signal=50%
KEGG_TYPE_I_DIABETES_MELLITUS	41	0.391136	0.964601	0.49353	0.607482	1	4699	tags=32%, list=23%, signal=41%
BIOCARTA_HER2_PATHWAY	22	0.353234	0.963423	0.487179	0.608097	1	5610	tags=50%, list=28%, signal=69%
BIOCARTA_IL12_PATHWAY	21	0.400341	0.961789	0.506518	0.609365	1	5207	tags=48%, list=26%, signal=64%
REACTOME_TRAF6_MEDIATED_IRF7_ACTIVATION_IN_TLR7_8_OR_9_SIGNALING	10	0.424113	0.959427	0.515444	0.611791	1	3831	tags=40%, list=19%, signal=49%
REACTOME_LATENT_INFECTION_OF_HOMO_SAPIENS_WITH_MYCOBACTERIUM_TUBERCULOSIS	31	0.332761	0.957436	0.505556	0.612578	1	5091	tags=35%, list=25%, signal=47%
BIOCARTA_HIF_PATHWAY	15	0.382748	0.95806	0.525926	0.61273	1	4714	tags=40%, list=23%, signal=52%
REACTOME_ALPHA_LINOLENIC_ACID_ALA_METABOLISM	11	0.386375	0.954444	0.483122	0.616033	1	1170	tags=18%, list=6%, signal=19%
KEGG_INSULIN_SIGNALING_PATHWAY	137	0.24881	0.946532	0.481788	0.624562	1	3815	tags=20%, list=19%, signal=25%
KEGG_NICOTINATE_AND_NICOTINAMIDE_METABOLISM	22	0.317346	0.947904	0.505435	0.62462	1	2523	tags=18%, list=13%, signal=21%
REACTOME_RAP1_SIGNALLING	16	0.345064	0.946908	0.535842	0.625049	1	3721	tags=31%, list=18%, signal=38%
KEGG_GRAFT_VERSUS_HOST_DISEASE	37	0.417461	0.942733	0.540892	0.628958	1	7098	tags=57%, list=35%, signal=87%
REACTOME_TRYPTOPHAN_CATABOLISM	11	0.388464	0.941828	0.540856	0.629214	1	4016	tags=45%, list=20%, signal=57%
REACTOME_SYNTHESIS_OF_PIPS_AT_THE_LATE_ENDOSOME_MEMBRANE	10	0.425119	0.940867	0.561905	0.629649	1	5923	tags=50%, list=29%, signal=71%
REACTOME_INSULIN_RECEPTOR_SIGNALLING_CASCADE	84	0.251473	0.939665	0.535235	0.630311	1	3831	tags=23%, list=19%, signal=28%
BIOCARTA_RARRXR_PATHWAY	15	0.349644	0.933952	0.539034	0.637709	1	1979	tags=20%, list=10%, signal=22%
REACTOME_CIRCADIAN_REPRESSION_OF_EXPRESSION_BY_REV_ERBA	22	0.377911	0.930447	0.542496	0.641664	1	7151	tags=68%, list=35%, signal=106%
REACTOME_NEF_MEDIATED_DOWNREGULATION_OF_MHC_CLASS_I_COMPLEX_CELL_SURFACE_EXPRESSION	9	0.386569	0.926891	0.559701	0.645849	1	4466	tags=44%, list=22%, signal=57%
REACTOME_SYNTHESIS_OF_VERY_LONG_CHAIN_FATTY_ACYL_COAS	14	0.375405	0.923577	0.555556	0.649393	1	2033	tags=21%, list=10%, signal=24%
KEGG_PROGESTERONE_MEDIATED_OOCYTE_MATURATION	85	0.247648	0.922352	0.601667	0.650142	1	3815	tags=21%, list=19%, signal=26%
BIOCARTA_DREAM_PATHWAY	14	0.361372	0.918213	0.563177	0.655152	1	6524	tags=57%, list=32%, signal=84%
REACTOME_SYNTHESIS_SECRETION_AND_DEACYLATION_OF_GHRELIN	15	0.352371	0.916206	0.555985	0.657028	1	4412	tags=40%, list=22%, signal=51%
REACTOME_SIGNALING_BY_ERBB4	87	0.244041	0.911806	0.586601	0.661282	1	5202	tags=31%, list=26%, signal=42%
BIOCARTA_MTA3_PATHWAY	19	0.323772	0.910841	0.56367	0.661569	1	509	tags=11%, list=3%, signal=11%
REACTOME_SIGNALLING_TO_ERKS	36	0.280607	0.912324	0.561717	0.661675	1	3815	tags=28%, list=19%, signal=34%
BIOCARTA_ERK_PATHWAY	28	0.296975	0.908397	0.609712	0.663954	1	4084	tags=32%, list=20%, signal=40%
REACTOME_ACTIVATION_OF_RAC	13	0.367099	0.903868	0.579787	0.669462	1	5200	tags=46%, list=26%, signal=62%
KEGG_PANTOTHENATE_AND_COA_BIOSYNTHESIS	16	0.31743	0.898585	0.568556	0.676134	1	866	tags=13%, list=4%, signal=13%
REACTOME_SIGNALING_BY_NODAL	18	0.333068	0.897004	0.586572	0.677372	1	4315	tags=28%, list=21%, signal=35%
REACTOME_STEROID_HORMONES	29	0.287602	0.894061	0.589951	0.680732	1	786	tags=7%, list=4%, signal=7%
REACTOME_RORA_ACTIVATES_CIRCADIAN_EXPRESSION	23	0.361348	0.88821	0.604052	0.688283	1	7151	tags=65%, list=35%, signal=101%
REACTOME_SIGNALING_BY_INSULIN_RECEPTOR	105	0.228605	0.884719	0.644068	0.692069	1	5214	tags=30%, list=26%, signal=41%
KEGG_ARACHIDONIC_ACID_METABOLISM	57	0.273969	0.883236	0.602094	0.693143	1	2891	tags=18%, list=14%, signal=20%
BIOCARTA_TALL1_PATHWAY	15	0.357803	0.879793	0.607011	0.697167	1	5666	tags=47%, list=28%, signal=65%
REACTOME_IL1_SIGNALING	39	0.271804	0.874947	0.647727	0.703067	1	3964	tags=26%, list=20%, signal=32%
KEGG_BLADDER_CANCER	41	0.253253	0.870943	0.671902	0.706838	1	1852	tags=10%, list=9%, signal=11%
REACTOME_METABOLISM_OF_STEROID_HORMONES_AND_VITAMINS_A_AND_D	34	0.270033	0.871435	0.608025	0.707236	1	786	tags=6%, list=4%, signal=6%
KEGG_THYROID_CANCER	29	0.268648	0.869101	0.670732	0.708473	1	4951	tags=34%, list=25%, signal=46%
REACTOME_TRANSCRIPTIONAL_REGULATION_OF_WHITE_ADIPOCYTE_DIFFERENTIATION	71	0.226729	0.863597	0.688925	0.715342	1	5031	tags=28%, list=25%, signal=37%
REACTOME_CYTOKINE_SIGNALING_IN_IMMUNE_SYSTEM	263	0.236208	0.860725	0.627713	0.718383	1	3982	tags=22%, list=20%, signal=28%
REACTOME_SYNTHESIS_OF_PIPS_AT_THE_GOLGI_MEMBRANE	17	0.324008	0.85841	0.65283	0.719339	1	6792	tags=59%, list=34%, signal=89%
REACTOME_ABCA_TRANSPORTERS_IN_LIPID_HOMEOSTASIS	17	0.316007	0.858961	0.653285	0.719695	1	5119	tags=41%, list=25%, signal=55%
REACTOME_REGULATION_OF_HYPOXIA_INDUCIBLE_FACTOR_HIF_BY_OXYGEN	23	0.289473	0.848842	0.632768	0.730048	1	3162	tags=22%, list=16%, signal=26%
BIOCARTA_TID_PATHWAY	19	0.304403	0.849035	0.650089	0.730959	1	4885	tags=32%, list=24%, signal=42%
REACTOME_SYNTHESIS_OF_BILE_ACIDS_AND_BILE_SALTS	19	0.314296	0.847092	0.637868	0.731343	1	3179	tags=21%, list=16%, signal=25%
KEGG_CIRCADIAN_RHYTHM_MAMMAL	13	0.360631	0.849265	0.644231	0.731747	1	5527	tags=46%, list=27%, signal=64%
BIOCARTA_RELA_PATHWAY	16	0.319016	0.843892	0.671077	0.733632	1	3355	tags=25%, list=17%, signal=30%
REACTOME_SYNTHESIS_OF_SUBSTRATES_IN_N_GLYCAN_BIOSYTHESIS	14	0.353444	0.844323	0.645544	0.734209	1	1615	tags=14%, list=8%, signal=16%
BIOCARTA_TH1TH2_PATHWAY	19	0.363192	0.840091	0.608133	0.738083	1	5164	tags=37%, list=26%, signal=49%
REACTOME_FATTY_ACYL_COA_BIOSYNTHESIS	18	0.32947	0.835837	0.626692	0.743026	1	2999	tags=22%, list=15%, signal=26%
ST_B_CELL_ANTIGEN_RECEPTOR	40	0.255417	0.831341	0.72935	0.748335	1	5610	tags=40%, list=28%, signal=55%
ST_GAQ_PATHWAY	28	0.273099	0.829508	0.731801	0.749765	1	2004	tags=11%, list=10%, signal=12%
KEGG_SNARE_INTERACTIONS_IN_VESICULAR_TRANSPORT	38	0.273188	0.825642	0.675944	0.753966	1	4580	tags=26%, list=23%, signal=34%
REACTOME_PROLONGED_ERK_ACTIVATION_EVENTS	19	0.301069	0.823435	0.675277	0.754637	1	1395	tags=16%, list=7%, signal=17%
REACTOME_TRIGLYCERIDE_BIOSYNTHESIS	38	0.258401	0.822614	0.625	0.754641	1	2193	tags=16%, list=11%, signal=18%
REACTOME_ACTIVATED_TLR4_SIGNALLING	91	0.2133	0.824256	0.768707	0.754695	1	3815	tags=23%, list=19%, signal=28%
KEGG_GLYCEROLIPID_METABOLISM	49	0.23312	0.821491	0.669983	0.755032	1	2930	tags=16%, list=15%, signal=19%
BIOCARTA_CYTOKINE_PATHWAY	20	0.325391	0.818756	0.634058	0.757796	1	1295	tags=10%, list=6%, signal=11%
REACTOME_ACTIVATED_TAK1_MEDIATES_P38_MAPK_ACTIVATION	17	0.290635	0.814667	0.73428	0.761214	1	3589	tags=29%, list=18%, signal=36%
REACTOME_SYNTHESIS_OF_PIPS_AT_THE_EARLY_ENDOSOME_MEMBRANE	12	0.358767	0.815374	0.699411	0.761418	1	6494	tags=58%, list=32%, signal=86%
KEGG_STARCH_AND_SUCROSE_METABOLISM	49	0.254482	0.813018	0.652313	0.76235	1	2088	tags=10%, list=10%, signal=11%
BIOCARTA_CK1_PATHWAY	17	0.286347	0.809203	0.707106	0.765335	1	3059	tags=24%, list=15%, signal=28%
REACTOME_PI3K_CASCADE	68	0.233594	0.809999	0.714286	0.765405	1	5831	tags=34%, list=29%, signal=47%
REACTOME_IONOTROPIC_ACTIVITY_OF_KAINATE_RECEPTORS	11	0.325777	0.805086	0.700375	0.769844	1	3448	tags=27%, list=17%, signal=33%
BIOCARTA_IL3_PATHWAY	15	0.323634	0.802972	0.686424	0.771599	1	5610	tags=53%, list=28%, signal=74%
REACTOME_DSCAM_INTERACTIONS	11	0.304173	0.798537	0.741007	0.776751	1	523	tags=9%, list=3%, signal=9%
REACTOME_PI3K_EVENTS_IN_ERBB2_SIGNALING	42	0.240779	0.797106	0.754653	0.777612	1	3073	tags=14%, list=15%, signal=17%
REACTOME_OLFACTORY_SIGNALING_PATHWAY	313	0.240963	0.794539	0.589744	0.780075	1	14151	tags=98%, list=70%, signal=323%
BIOCARTA_P53_PATHWAY	16	0.288433	0.790789	0.696133	0.784167	1	4885	tags=31%, list=24%, signal=41%
BIOCARTA_PYK2_PATHWAY	28	0.25837	0.787367	0.790036	0.787875	1	3833	tags=25%, list=19%, signal=31%
REACTOME_ACTIVATED_POINT_MUTANTS_OF_FGFR2	16	0.313829	0.786458	0.695971	0.787892	1	4386	tags=31%, list=22%, signal=40%
REACTOME_NEUROTRANSMITTER_RELEASE_CYCLE	34	0.244295	0.778505	0.776119	0.797716	1	5614	tags=32%, list=28%, signal=45%
REACTOME_SMAD2_SMAD3_SMAD4_HETEROTRIMER_REGULATES_TRANSCRIPTION	25	0.262473	0.77389	0.770758	0.801519	1	3576	tags=24%, list=18%, signal=29%
REACTOME_AMINE_COMPOUND_SLC_TRANSPORTERS	27	0.246088	0.774156	0.790323	0.802411	1	5614	tags=33%, list=28%, signal=46%
REACTOME_MYD88_MAL_CASCADE_INITIATED_ON_PLASMA_MEMBRANE	81	0.202692	0.767745	0.852373	0.808488	1	3815	tags=23%, list=19%, signal=29%
BIOCARTA_41BB_PATHWAY	17	0.299573	0.7599	0.748264	0.817806	1	4942	tags=29%, list=25%, signal=39%
REACTOME_SIGNALING_BY_CONSTITUTIVELY_ACTIVE_EGFR	17	0.263265	0.755385	0.828154	0.822606	1	3755	tags=29%, list=19%, signal=36%
BIOCARTA_NUCLEARRS_PATHWAY	14	0.299229	0.750903	0.756364	0.827175	1	2961	tags=21%, list=15%, signal=25%
BIOCARTA_GLEEVEC_PATHWAY	23	0.258381	0.74565	0.825312	0.832536	1	5610	tags=43%, list=28%, signal=60%
REACTOME_PPARA_ACTIVATES_GENE_EXPRESSION	103	0.193268	0.739458	0.881469	0.836774	1	5324	tags=29%, list=26%, signal=39%
REACTOME_INFLAMMASOMES	16	0.296453	0.737919	0.775701	0.83749	1	4536	tags=38%, list=22%, signal=48%
REACTOME_NEGATIVE_REGULATION_OF_FGFR_SIGNALING	36	0.22607	0.739698	0.816467	0.837751	1	4759	tags=28%, list=24%, signal=36%
KEGG_SYSTEMIC_LUPUS_ERYTHEMATOSUS	127	0.241277	0.73621	0.711927	0.838316	1	3935	tags=19%, list=20%, signal=23%
BIOCARTA_PLCE_PATHWAY	12	0.301213	0.73996	0.768946	0.83862	1	5601	tags=50%, list=28%, signal=69%
REACTOME_ACTIVATION_OF_BH3_ONLY_PROTEINS	16	0.269971	0.734219	0.80038	0.839674	1	4942	tags=38%, list=25%, signal=50%
REACTOME_AMINE_DERIVED_HORMONES	15	0.266599	0.730852	0.765921	0.842714	1	1240	tags=7%, list=6%, signal=7%
REACTOME_NUCLEAR_RECEPTOR_TRANSCRIPTION_PATHWAY	47	0.223032	0.721918	0.818792	0.852644	1	5229	tags=34%, list=26%, signal=46%
REACTOME_BILE_ACID_AND_BILE_SALT_METABOLISM	27	0.243011	0.713903	0.822581	0.857584	1	3179	tags=15%, list=16%, signal=18%
KEGG_OLFACTORY_TRANSDUCTION	376	0.207807	0.714314	0.685817	0.858413	1	14961	tags=98%, list=74%, signal=373%
REACTOME_APOPTOTIC_CLEAVAGE_OF_CELLULAR_PROTEINS	36	0.233668	0.716282	0.849387	0.8585	1	4270	tags=25%, list=21%, signal=32%
KEGG_ADIPOCYTOKINE_SIGNALING_PATHWAY	67	0.203847	0.714859	0.859107	0.859025	1	5394	tags=25%, list=27%, signal=35%
KEGG_ANTIGEN_PROCESSING_AND_PRESENTATION	80	0.252838	0.705661	0.73545	0.866098	1	4714	tags=23%, list=23%, signal=29%
REACTOME_ACTIVATION_OF_CHAPERONE_GENES_BY_ATF6_ALPHA	9	0.309373	0.702241	0.808795	0.868918	1	6971	tags=67%, list=35%, signal=102%
REACTOME_TRAF3_DEPENDENT_IRF_ACTIVATION_PATHWAY	14	0.282482	0.698393	0.840777	0.872097	1	2107	tags=14%, list=10%, signal=16%
REACTOME_MAPK_TARGETS_NUCLEAR_EVENTS_MEDIATED_BY_MAP_KINASES	30	0.231189	0.696159	0.864621	0.872145	1	6133	tags=43%, list=30%, signal=62%
REACTOME_FRS2_MEDIATED_CASCADE	36	0.209925	0.696981	0.863406	0.872421	1	3815	tags=19%, list=19%, signal=24%
REACTOME_BOTULINUM_NEUROTOXICITY	18	0.258936	0.693531	0.840777	0.872697	1	3601	tags=17%, list=18%, signal=20%
REACTOME_PROLACTIN_RECEPTOR_SIGNALING	14	0.272402	0.694177	0.836852	0.873211	1	5426	tags=43%, list=27%, signal=59%
REACTOME_INSULIN_RECEPTOR_RECYCLING	23	0.252694	0.68802	0.827853	0.875002	1	5091	tags=30%, list=25%, signal=41%
KEGG_GALACTOSE_METABOLISM	26	0.228408	0.688899	0.864769	0.875405	1	2381	tags=15%, list=12%, signal=17%
BIOCARTA_CDC42RAC_PATHWAY	16	0.27125	0.689235	0.824818	0.87636	1	2926	tags=19%, list=15%, signal=22%
BIOCARTA_ATM_PATHWAY	20	0.261854	0.683849	0.835398	0.878548	1	1913	tags=10%, list=9%, signal=11%
KEGG_EPITHELIAL_CELL_SIGNALING_IN_HELICOBACTER_PYLORI_INFECTION	67	0.186944	0.679651	0.941176	0.879276	1	3202	tags=13%, list=16%, signal=16%
REACTOME_CREB_PHOSPHORYLATION_THROUGH_THE_ACTIVATION_OF_CAMKII	15	0.25814	0.681132	0.861818	0.880281	1	14961	tags=100%, list=74%, signal=387%
REACTOME_REVERSIBLE_HYDRATION_OF_CARBON_DIOXIDE	12	0.276485	0.679892	0.821109	0.880377	1	1252	tags=8%, list=6%, signal=9%
REACTOME_CYTOCHROME_P450_ARRANGED_BY_SUBSTRATE_TYPE	50	0.209934	0.675871	0.841484	0.881989	1	2840	tags=12%, list=14%, signal=14%
BIOCARTA_CDMAC_PATHWAY	16	0.253943	0.671281	0.876866	0.885594	1	3815	tags=25%, list=19%, signal=31%
ST_PAC1_RECEPTOR_PATHWAY	7	0.31159	0.66435	0.851711	0.891458	1	6368	tags=57%, list=32%, signal=83%
REACTOME_THE_NLRP3_INFLAMMASOME	11	0.283564	0.656963	0.86406	0.897559	1	4536	tags=45%, list=22%, signal=59%
PID_CERAMIDE_PATHWAY	5	0.323776	0.651827	0.900362	0.901406	1	1747	tags=20%, list=9%, signal=22%
REACTOME_REGULATION_OF_IFNG_SIGNALING	13	0.267036	0.644565	0.864815	0.907306	1	677	tags=8%, list=3%, signal=8%
REACTOME_DEFENSINS	30	0.2146	0.637519	0.856488	0.911104	1	2210	tags=7%, list=11%, signal=7%
REACTOME_ACTIVATION_OF_THE_AP1_FAMILY_OF_TRANSCRIPTION_FACTORS	10	0.267156	0.637773	0.903592	0.912198	1	5934	tags=40%, list=29%, signal=57%
BIOCARTA_SODD_PATHWAY	10	0.26025	0.630147	0.910112	0.916274	1	3355	tags=20%, list=17%, signal=24%
KEGG_PRIMARY_IMMUNODEFICIENCY	35	0.263595	0.622094	0.793103	0.92189	1	4077	tags=20%, list=20%, signal=25%
ST_WNT_CA2_CYCLIC_GMP_PATHWAY	20	0.221876	0.612358	0.914132	0.924794	1	6237	tags=40%, list=31%, signal=58%
REACTOME_GABA_SYNTHESIS_RELEASE_REUPTAKE_AND_DEGRADATION	17	0.218103	0.613549	0.941281	0.925153	1	5449	tags=35%, list=27%, signal=48%
REACTOME_NUCLEAR_EVENTS_KINASE_AND_TRANSCRIPTION_FACTOR_ACTIVATION	24	0.209912	0.61397	0.941499	0.926118	1	6133	tags=46%, list=30%, signal=66%
ST_TUMOR_NECROSIS_FACTOR_PATHWAY	29	0.213473	0.61404	0.933852	0.927388	1	3355	tags=14%, list=17%, signal=17%
REACTOME_PROTEOLYTIC_CLEAVAGE_OF_SNARE_COMPLEX_PROTEINS	16	0.234129	0.597771	0.91129	0.934891	1	15445	tags=100%, list=77%, signal=427%
REACTOME_TRANSFERRIN_ENDOCYTOSIS_AND_RECYCLING	25	0.212634	0.591379	0.918251	0.93827	1	5091	tags=32%, list=25%, signal=43%
REACTOME_PASSIVE_TRANSPORT_BY_AQUAPORINS	11	0.242454	0.571598	0.929603	0.950118	1	2246	tags=18%, list=11%, signal=20%
REACTOME_BIOSYNTHESIS_OF_THE_N_GLYCAN_PRECURSOR_DOLICHOL_LIPID_LINKED_OLIGOSACCHARIDE_LLO_AND_TRANSFER_TO_A_NASCENT_PROTEIN	28	0.211452	0.568583	0.950787	0.95055	1	4905	tags=29%, list=24%, signal=38%
REACTOME_INTERFERON_GAMMA_SIGNALING	59	0.212145	0.55459	0.861567	0.956063	1	6081	tags=32%, list=30%, signal=46%
REACTOME_JNK_C_JUN_KINASES_PHOSPHORYLATION_AND_ACTIVATION_MEDIATED_BY_ACTIVATED_HUMAN_TAK1	16	0.202597	0.556745	0.961686	0.956197	1	3589	tags=25%, list=18%, signal=30%
REACTOME_DARPP_32_EVENTS	24	0.175513	0.511045	0.985507	0.975877	1	4509	tags=25%, list=22%, signal=32%
REACTOME_INTERFERON_ALPHA_BETA_SIGNALING	62	0.190464	0.495417	0.923636	0.980572	1	3635	tags=15%, list=18%, signal=18%
REACTOME_DIGESTION_OF_DIETARY_CARBOHYDRATE	7	0.243848	0.473345	0.982646	0.981995	1	15247	tags=100%, list=76%, signal=410%
REACTOME_SIGNALING_BY_FGFR3_MUTANTS	11	0.197045	0.484755	0.974638	0.982722	1	4386	tags=27%, list=22%, signal=35%
REACTOME_FGFR4_LIGAND_BINDING_AND_ACTIVATION	12	0.197012	0.473523	0.971591	0.983352	1	16192	tags=100%, list=80%, signal=507%
REACTOME_FGFR2C_LIGAND_BINDING_AND_ACTIVATION	12	0.201556	0.47706	0.971537	0.983762	1	4386	tags=25%, list=22%, signal=32%
REACTOME_TRAF6_MEDIATED_IRF7_ACTIVATION	30	0.152198	0.44095	0.989437	0.987058	1	2107	tags=7%, list=10%, signal=7%
REACTOME_SYNTHESIS_SECRETION_AND_INACTIVATION_OF_GIP	13	0.179084	0.444439	0.986792	0.987732	1	1484	tags=8%, list=7%, signal=8%
